# Supplementary material for: rac-Dichlorido(1-{(diphenyl­phosphan­yl)[2-(diphenyl­phosphan­yl)phen­yl]meth­yl}ferrocene-κ2 P,P′)palladium(II) dimethyl sulfoxide disolvate
Source: Acta Crystallogr Sect E Struct Rep Online. 2011 Sep 14;67(Pt 10):m1377–8. doi: 10.1107/S160053681103618X (PMC3201499; doi:10.1107/S160053681103618X)
Supplement: Supplementary file 1 [file e-67-m1377-sup1.cif]

##############################################################################
#                                                                            #
# This CIF contains the data in a paper accepted for publication in          #
# Acta Crystallographica Section E. It conforms to the requirements of       #
# Notes for Authors for Acta Crystallographica Section E, and has been       #
# peer reviewed under the auspices of the IUCr Commission on Journals.       #
#                                                                            #
# Full details of the Crystallographic Information File format               #
# are given in the paper "The Crystallographic Information File (CIF):       #
# a New Standard Archive File for Crystallography" by S. R. Hall, F. H.      #
# Allen and I. D. Brown [Acta Cryst. (1991), A47, 655-685].                  #
#                                                                            #
# The current version of the core CIF dictionary is obtainable from          #
# ftp://ftp.iucr.org/pub/cif_core.dic.                                       #
#                                                                            #
# Software is freely available for graphical display of the structure(s)     #
# in this CIF. For information consult the CIF software page                 #
# http://www.iucr.org/resources/cif/software.                                #
#                                                                            #
# This file may be used for bona fide research purposes within the           #
# scientific community so long as proper attribution is given to the journal # 
# article from which it was obtained.                                        #
#                                                                            #
##############################################################################
data_I
_audit_creation_method     SHELXL-97
_chemical_name_systematic
;
<i>rac</i>-Dichlorido({(diphenylphosphanyl)[2-(diphenylphosphanyl)
phenyl]methyl}ferrocene-\k^2^<i>P</i>,<i>P</i>')palladium(II)
dimethylsulfoxide disolvate
;
_chemical_name_common     '1327 RASC057b PdCl2FcPP+2dmso'
_chemical_formula_moiety     'C41 H34 Cl2 Fe P2 Pd, 2(C2 H6 O S)'
_chemical_formula_sum     'C45 H46 Cl2 Fe O2 P2 Pd S2'
_chemical_formula_iupac     '[Fe Pd Cl2 (C5 H5) (C36 H29 P2)], 2C2 H6 O S'
_chemical_formula_weight     978.03
_chemical_melting_point     ?
_symmetry_cell_setting     triclinic
_symmetry_space_group_name_H-M     P-1
loop_
    _symmetry_equiv_pos_as_xyz
    'x, y, z'
    '-x, -y, -z'
_cell_length_a     10.9878(8)
_cell_length_b     11.5275(8)
_cell_length_c     17.1405(12)
_cell_angle_alpha     78.720(2)
_cell_angle_beta     81.796(2)
_cell_angle_gamma     78.143(2)
_cell_volume     2071.8(3)
_cell_formula_units_Z     2
_cell_measurement_reflns_used     9252
_cell_measurement_theta_min     2.37
_cell_measurement_theta_max     29.98
_cell_measurement_temperature     100(2)
_exptl_crystal_description     block
_exptl_crystal_colour     orange
_exptl_crystal_size_max     0.59
_exptl_crystal_size_mid     0.45
_exptl_crystal_size_min     0.36
_exptl_crystal_density_diffrn     1.568
_exptl_crystal_density_meas     ?
_exptl_crystal_density_method     'not measured'
_exptl_crystal_F_000     1000
_exptl_absorpt_coefficient_mu     1.130
_exptl_absorpt_correction_type     multi-scan
_exptl_absorpt_process_details     '(SADABS; Bruker, 2003)'
_exptl_absorpt_correction_T_min     0.58
_exptl_absorpt_correction_T_max     0.67
_exptl_special_details     ?
_diffrn_ambient_temperature     100(2)
_diffrn_radiation_type     MoK\a
_diffrn_radiation_wavelength     0.71073
_diffrn_radiation_source     'fine-focus sealed tube'
_diffrn_radiation_monochromator     graphite
_diffrn_measurement_device_type     'Bruker SMART APEX CCD'
_diffrn_measurement_method     '\w scans'
_diffrn_reflns_number     37987
_diffrn_reflns_av_R_equivalents     0.0180
_diffrn_reflns_av_sigmaI/netI     0.0177
_diffrn_reflns_theta_min     2.37
_diffrn_reflns_theta_max     30.01
_diffrn_reflns_theta_full     30.01
_diffrn_measured_fraction_theta_max     0.992
_diffrn_measured_fraction_theta_full     0.992
_diffrn_reflns_limit_h_min     -15
_diffrn_reflns_limit_h_max     15
_diffrn_reflns_limit_k_min     -16
_diffrn_reflns_limit_k_max     16
_diffrn_reflns_limit_l_min     -24
_diffrn_reflns_limit_l_max     24
_diffrn_standards_decay_%     0
_refine_special_details
;
Refinement of <i>F</i>^2^ against ALL reflections. The weighted <i>R</i>-factor
<i>wR</i> and goodness of fit <i>S</i> are based on <i>F</i>^2^, conventional
<i>R</i>-factors <i>R</i> are based on <i>F</i>, with <i>F</i> set to zero for
negative <i>F</i>^2^. The threshold expression of <i>F</i>^2^ >
\s(<i>F</i>^2^) is used only for calculating <i>R</i>-factors(gt) <i>etc</i>.
and is not relevant to the choice of reflections for refinement.
<i>R</i>-factors based on <i>F</i>^2^ are statistically about twice as large
as those based on <i>F</i>, and <i>R</i>- factors based on ALL data will be
even larger.
;
_reflns_number_total     11991
_reflns_number_gt     11375
_reflns_threshold_expression     >2sigma(I)
_refine_ls_structure_factor_coef     Fsqd
_refine_ls_matrix_type     full
_refine_ls_R_factor_all     0.0223
_refine_ls_R_factor_gt     0.0210
_refine_ls_wR_factor_gt     0.0542
_refine_ls_wR_factor_ref     0.0548
_refine_ls_goodness_of_fit_ref     1.024
_refine_ls_restrained_S_all     1.024
_refine_ls_number_reflns     11991
_refine_ls_number_parameters     502
_refine_ls_number_restraints     0
_refine_ls_hydrogen_treatment     constr
_refine_ls_weighting_scheme     calc
_refine_ls_weighting_details
         'calc w=1/[\s^2^(Fo^2^)+(0.0275P)^2^+1.0316P] where P=(Fo^2^+2Fc^2^)/3'
_atom_sites_solution_hydrogens     geom
_atom_sites_solution_primary     direct
_atom_sites_solution_secondary     difmap
_refine_ls_shift/su_max     0.002
_refine_ls_shift/su_mean     0.000
_refine_diff_density_max     0.591
_refine_diff_density_min     -0.603
_refine_ls_extinction_method     none
_refine_ls_extinction_coef     ?
loop_
    _atom_type_symbol
    _atom_type_description
    _atom_type_scat_dispersion_real
    _atom_type_scat_dispersion_imag
    _atom_type_scat_source
    'C' 'C' 0.0033 0.0016
                         'International Tables Vol C Tables 4.2.6.8 and 6.1.1.4'
    'H' 'H' 0.0000 0.0000
                         'International Tables Vol C Tables 4.2.6.8 and 6.1.1.4'
    'O' 'O' 0.0106 0.0060
                         'International Tables Vol C Tables 4.2.6.8 and 6.1.1.4'
    'P' 'P' 0.1023 0.0942
                         'International Tables Vol C Tables 4.2.6.8 and 6.1.1.4'
    'S' 'S' 0.1246 0.1234
                         'International Tables Vol C Tables 4.2.6.8 and 6.1.1.4'
    'Cl' 'Cl' 0.1484 0.1585
                         'International Tables Vol C Tables 4.2.6.8 and 6.1.1.4'
    'Fe' 'Fe' 0.3463 0.8444
                         'International Tables Vol C Tables 4.2.6.8 and 6.1.1.4'
    'Pd' 'Pd' -0.9988 1.0072
                         'International Tables Vol C Tables 4.2.6.8 and 6.1.1.4'
_computing_data_collection     'SMART (Bruker, 2003)'
_computing_cell_refinement     'SAINT (Bruker, 2003)'
_computing_data_reduction     'SAINT and XPREP (Bruker, 2003)'
_computing_structure_solution     'SHELXS97 (Sheldrick, 2008)'
_computing_structure_refinement     'SHELXL97 (Sheldrick, 2008)'
_computing_molecular_graphics
;
MERCURY (Macrae <i>et al.</i>, 2006)
;
_computing_publication_material
;
PLATON (Spek, 2009) and publCIF (Westrip, 2010)
;
loop_
    _atom_site_type_symbol
    _atom_site_label
    _atom_site_fract_x
    _atom_site_fract_y
    _atom_site_fract_z
    _atom_site_U_iso_or_equiv
    _atom_site_adp_type
    _atom_site_calc_flag
    _atom_site_refinement_flags
    _atom_site_occupancy
    _atom_site_symmetry_multiplicity
    _atom_site_disorder_assembly
    _atom_site_disorder_group
    Pd Pd1 0.391661(7) 0.309337(7) 0.293169(5) 0.01244(3) Uani d . 1 1 . .
    Fe Fe1 0.232918(16) 0.590612(15) 0.012021(10) 0.01425(4) Uani d . 1 1 . .
    Cl Cl1 0.53877(3) 0.36883(3) 0.356324(17) 0.01869(5) Uani d . 1 1 . .
    Cl Cl2 0.51837(3) 0.11729(3) 0.29591(2) 0.02389(6) Uani d . 1 1 . .
    P P1 0.27906(3) 0.49620(2) 0.273579(16) 0.01138(5) Uani d . 1 1 . .
    P P2 0.23545(3) 0.23234(3) 0.263806(17) 0.01252(5) Uani d . 1 1 . .
    C C1 0.21553(10) 0.48140(10) 0.12186(6) 0.01334(19) Uani d . 1 1 . .
    C C2 0.34258(11) 0.46343(10) 0.08620(7) 0.0150(2) Uani d . 1 1 . .
    H H2 0.4127 0.4748 0.1085 0.018 Uiso calc R 1 1 . .
    C C3 0.34579(11) 0.42547(11) 0.01137(7) 0.0171(2) Uani d . 1 1 . .
    H H3 0.4221 0.4067 -0.0267 0.021 Uiso calc R 1 1 . .
    C C4 0.22132(12) 0.41994(11) 0.00016(7) 0.0186(2) Uani d . 1 1 . .
    H H4 0.1949 0.3965 -0.0472 0.022 Uiso calc R 1 1 . .
    C C5 0.14085(11) 0.45439(11) 0.06794(7) 0.0169(2) Uani d . 1 1 . .
    H H5 0.0481 0.4595 0.0763 0.020 Uiso calc R 1 1 . .
    C C6 0.17661(14) 0.76490(11) 0.03013(8) 0.0236(3) Uani d . 1 1 . .
    H H6 0.1486 0.7915 0.0830 0.028 Uiso calc R 1 1 . .
    C C7 0.30156(14) 0.74733(12) -0.00721(9) 0.0263(3) Uani d . 1 1 . .
    H H7 0.3768 0.7595 0.0147 0.032 Uiso calc R 1 1 . .
    C C8 0.30069(16) 0.70912(13) -0.08132(9) 0.0312(3) Uani d . 1 1 . .
    H H8 0.3753 0.6895 -0.1205 0.037 Uiso calc R 1 1 . .
    C C9 0.17567(17) 0.70275(13) -0.08939(8) 0.0318(3) Uani d . 1 1 . .
    H H9 0.1480 0.6797 -0.1332 0.038 Uiso calc R 1 1 . .
    C C10 0.09884(14) 0.73710(13) -0.02031(9) 0.0278(3) Uani d . 1 1 . .
    H H10 0.0064 0.7410 -0.0094 0.033 Uiso calc R 1 1 . .
    C C11 0.16067(10) 0.51763(10) 0.20224(6) 0.01247(18) Uani d . 1 1 . .
    H H11 0.1231 0.6052 0.1921 0.015 Uiso calc R 1 1 . .
    C C12 0.05649(10) 0.44928(10) 0.23955(6) 0.01310(19) Uani d . 1 1 . .
    C C13 0.07864(10) 0.32422(10) 0.26658(7) 0.01338(19) Uani d . 1 1 . .
    C C14 -0.02352(11) 0.26738(11) 0.29802(7) 0.0159(2) Uani d . 1 1 . .
    H H14 -0.0091 0.1831 0.3170 0.019 Uiso calc R 1 1 . .
    C C15 -0.14507(11) 0.33164(11) 0.30205(7) 0.0182(2) Uani d . 1 1 . .
    H H15 -0.2132 0.2914 0.3224 0.022 Uiso calc R 1 1 . .
    C C16 -0.16641(11) 0.45555(11) 0.27610(7) 0.0186(2) Uani d . 1 1 . .
    H H16 -0.2492 0.5005 0.2795 0.022 Uiso calc R 1 1 . .
    C C17 -0.06631(11) 0.51349(11) 0.24516(7) 0.0165(2) Uani d . 1 1 . .
    H H17 -0.0816 0.5981 0.2275 0.020 Uiso calc R 1 1 . .
    C C18 0.37044(10) 0.61313(10) 0.22960(6) 0.01320(19) Uani d . 1 1 . .
    C C19 0.49844(11) 0.58615(10) 0.20534(7) 0.0152(2) Uani d . 1 1 . .
    H H19 0.5406 0.5048 0.2115 0.018 Uiso calc R 1 1 . .
    C C20 0.56427(11) 0.67840(11) 0.17209(7) 0.0177(2) Uani d . 1 1 . .
    H H20 0.6515 0.6599 0.1563 0.021 Uiso calc R 1 1 . .
    C C21 0.50256(12) 0.79743(11) 0.16188(7) 0.0186(2) Uani d . 1 1 . .
    H H21 0.5476 0.8603 0.1393 0.022 Uiso calc R 1 1 . .
    C C22 0.37503(12) 0.82434(11) 0.18481(7) 0.0192(2) Uani d . 1 1 . .
    H H22 0.3327 0.9056 0.1769 0.023 Uiso calc R 1 1 . .
    C C23 0.30888(11) 0.73305(10) 0.21930(7) 0.0166(2) Uani d . 1 1 . .
    H H23 0.2219 0.7522 0.2359 0.020 Uiso calc R 1 1 . .
    C C24 0.19163(10) 0.54361(10) 0.36379(7) 0.01424(19) Uani d . 1 1 . .
    C C25 0.24006(12) 0.49419(12) 0.43681(7) 0.0208(2) Uani d . 1 1 . .
    H H25 0.3144 0.4351 0.4383 0.025 Uiso calc R 1 1 . .
    C C26 0.17962(13) 0.53136(14) 0.50736(8) 0.0252(3) Uani d . 1 1 . .
    H H26 0.2136 0.4988 0.5566 0.030 Uiso calc R 1 1 . .
    C C27 0.06960(12) 0.61611(12) 0.50555(7) 0.0215(2) Uani d . 1 1 . .
    H H27 0.0288 0.6420 0.5535 0.026 Uiso calc R 1 1 . .
    C C28 0.01911(12) 0.66312(11) 0.43358(7) 0.0188(2) Uani d . 1 1 . .
    H H28 -0.0575 0.7192 0.4328 0.023 Uiso calc R 1 1 . .
    C C29 0.08018(11) 0.62839(10) 0.36261(7) 0.0161(2) Uani d . 1 1 . .
    H H29 0.0463 0.6621 0.3134 0.019 Uiso calc R 1 1 . .
    C C30 0.25815(11) 0.17131(10) 0.17153(7) 0.0147(2) Uani d . 1 1 . .
    C C31 0.37585(12) 0.15872(10) 0.12720(7) 0.0175(2) Uani d . 1 1 . .
    H H31 0.4430 0.1845 0.1442 0.021 Uiso calc R 1 1 . .
    C C32 0.39411(12) 0.10819(11) 0.05810(7) 0.0206(2) Uani d . 1 1 . .
    H H32 0.4736 0.1010 0.0274 0.025 Uiso calc R 1 1 . .
    C C33 0.29749(13) 0.06830(11) 0.03384(7) 0.0211(2) Uani d . 1 1 . .
    H H33 0.3116 0.0316 -0.0125 0.025 Uiso calc R 1 1 . .
    C C34 0.17970(12) 0.08172(11) 0.07699(7) 0.0202(2) Uani d . 1 1 . .
    H H34 0.1133 0.0548 0.0600 0.024 Uiso calc R 1 1 . .
    C C35 0.15956(11) 0.13480(11) 0.14520(7) 0.0175(2) Uani d . 1 1 . .
    H H35 0.0786 0.1462 0.1739 0.021 Uiso calc R 1 1 . .
    C C36 0.21476(11) 0.10941(10) 0.34618(7) 0.0150(2) Uani d . 1 1 . .
    C C37 0.20314(13) 0.13400(12) 0.42372(8) 0.0221(2) Uani d . 1 1 . .
    H H37 0.2096 0.2116 0.4318 0.027 Uiso calc R 1 1 . .
    C C38 0.18220(16) 0.04528(14) 0.48908(8) 0.0297(3) Uani d . 1 1 . .
    H H38 0.1743 0.0624 0.5418 0.036 Uiso calc R 1 1 . .
    C C39 0.17279(14) -0.06868(13) 0.47762(9) 0.0285(3) Uani d . 1 1 . .
    H H39 0.1571 -0.1289 0.5224 0.034 Uiso calc R 1 1 . .
    C C40 0.18626(13) -0.09398(12) 0.40114(9) 0.0249(3) Uani d . 1 1 . .
    H H40 0.1815 -0.1722 0.3934 0.030 Uiso calc R 1 1 . .
    C C41 0.20692(12) -0.00531(11) 0.33513(8) 0.0200(2) Uani d . 1 1 . .
    H H41 0.2156 -0.0232 0.2826 0.024 Uiso calc R 1 1 . .
    S S1 0.08549(3) 0.05862(3) 0.80570(2) 0.02640(7) Uani d . 1 1 . .
    O O1 -0.00595(10) 0.17498(11) 0.80041(7) 0.0341(2) Uani d . 1 1 . .
    C C42 0.13223(15) 0.03229(15) 0.70553(9) 0.0303(3) Uani d . 1 1 . .
    H H42A 0.1643 0.1019 0.6733 0.045 Uiso calc R 1 1 . .
    H H42B 0.0601 0.0201 0.6825 0.045 Uiso calc R 1 1 . .
    H H42C 0.1979 -0.0396 0.7058 0.045 Uiso calc R 1 1 . .
    C C43 0.23073(15) 0.09373(19) 0.82039(10) 0.0391(4) Uani d . 1 1 . .
    H H43A 0.2219 0.1229 0.8713 0.059 Uiso calc R 1 1 . .
    H H43B 0.2541 0.1562 0.7765 0.059 Uiso calc R 1 1 . .
    H H43C 0.2958 0.0213 0.8215 0.059 Uiso calc R 1 1 . .
    S S2 0.42389(4) 0.21103(4) 0.62599(2) 0.02793(12) Uani d P 0.8766(17) 1 A 1
    O O2 0.28718(13) 0.25821(14) 0.62440(12) 0.0647(5) Uani d P 0.8766(17) 1 A 1
    C C44 0.47199(17) 0.12803(14) 0.54576(9) 0.0331(3) Uani d P 0.8766(17) 1 A 1
    H H44A 0.4356 0.0549 0.5577 0.050 Uiso calc PR 0.8766(17) 1 A 1
    H H44B 0.5634 0.1060 0.5393 0.050 Uiso calc PR 0.8766(17) 1 A 1
    H H44C 0.4434 0.1776 0.4962 0.050 Uiso calc PR 0.8766(17) 1 A 1
    C C45 0.50322(15) 0.33240(14) 0.58599(10) 0.0319(3) Uani d P 0.8766(17) 1 A
                                                                               1
    H H45A 0.4874 0.3894 0.6235 0.048 Uiso calc PR 0.8766(17) 1 A 1
    H H45B 0.4728 0.3733 0.5348 0.048 Uiso calc PR 0.8766(17) 1 A 1
    H H45C 0.5933 0.3016 0.5776 0.048 Uiso calc PR 0.8766(17) 1 A 1
    S S2' 0.3760(3) 0.2667(3) 0.56587(17) 0.02793(12) Uani d P 0.12 1 A 2
    O O2' 0.28718(13) 0.25821(14) 0.62440(12) 0.0647(5) Uani d P 0.12 1 A 2
    C C44' 0.47199(17) 0.12803(14) 0.54576(9) 0.0331(3) Uani d P 0.12 1 A 2
    H H44D 0.4226 0.0637 0.5598 0.050 Uiso calc PR 0.1234(17) 1 A 2
    H H44E 0.5430 0.1080 0.5777 0.050 Uiso calc PR 0.1234(17) 1 A 2
    H H44F 0.5029 0.1364 0.4888 0.050 Uiso calc PR 0.1234(17) 1 A 2
    C C45' 0.50322(15) 0.33240(14) 0.58599(10) 0.0319(3) Uani d P 0.12 1 A 2
    H H45D 0.4712 0.3876 0.6241 0.048 Uiso calc PR 0.1234(17) 1 A 2
    H H45E 0.5385 0.3767 0.5360 0.048 Uiso calc PR 0.1234(17) 1 A 2
    H H45F 0.5684 0.2683 0.6087 0.048 Uiso calc PR 0.1234(17) 1 A 2
loop_
    _atom_site_aniso_label
    _atom_site_aniso_U_11
    _atom_site_aniso_U_22
    _atom_site_aniso_U_33
    _atom_site_aniso_U_12
    _atom_site_aniso_U_13
    _atom_site_aniso_U_23
    Pd1 0.01130(4) 0.01214(4) 0.01363(4) -0.00192(3) -0.00133(3) -0.00182(3)
    Fe1 0.01697(8) 0.01527(8) 0.01054(7) -0.00299(6) -0.00161(6) -0.00210(6)
    Cl1 0.01414(11) 0.02339(13) 0.01954(13) -0.00457(10) -0.00433(9)
                                                                    -0.00308(10)
    Cl2 0.02092(13) 0.01617(13) 0.03140(16) 0.00267(10) -0.00350(11)
                                                                    -0.00233(11)
    P1 0.01208(12) 0.01217(12) 0.01047(12) -0.00285(9) -0.00086(9) -0.00290(9)
    P2 0.01299(12) 0.01205(12) 0.01289(12) -0.00271(9) 0.00021(9) -0.00369(10)
    C1 0.0161(5) 0.0133(5) 0.0109(4) -0.0036(4) -0.0009(4) -0.0023(4)
    C2 0.0157(5) 0.0161(5) 0.0131(5) -0.0020(4) -0.0013(4) -0.0036(4)
    C3 0.0205(5) 0.0169(5) 0.0136(5) -0.0022(4) 0.0004(4) -0.0049(4)
    C4 0.0246(6) 0.0203(5) 0.0136(5) -0.0077(4) -0.0009(4) -0.0067(4)
    C5 0.0191(5) 0.0199(5) 0.0140(5) -0.0073(4) -0.0018(4) -0.0044(4)
    C6 0.0333(7) 0.0153(5) 0.0191(6) -0.0003(5) -0.0011(5) -0.0014(4)
    C7 0.0309(7) 0.0171(6) 0.0307(7) -0.0078(5) -0.0022(5) -0.0007(5)
    C8 0.0439(8) 0.0208(6) 0.0226(6) -0.0060(6) 0.0107(6) 0.0013(5)
    C9 0.0536(9) 0.0246(7) 0.0159(6) -0.0031(6) -0.0125(6) 0.0013(5)
    C10 0.0272(7) 0.0240(6) 0.0275(7) 0.0025(5) -0.0081(5) 0.0030(5)
    C11 0.0134(5) 0.0130(4) 0.0113(4) -0.0026(4) -0.0011(4) -0.0026(4)
    C12 0.0136(5) 0.0160(5) 0.0111(4) -0.0038(4) -0.0009(4) -0.0047(4)
    C13 0.0129(5) 0.0156(5) 0.0124(5) -0.0027(4) -0.0002(4) -0.0049(4)
    C14 0.0158(5) 0.0171(5) 0.0162(5) -0.0056(4) 0.0003(4) -0.0048(4)
    C15 0.0150(5) 0.0242(6) 0.0171(5) -0.0070(4) 0.0004(4) -0.0058(4)
    C16 0.0126(5) 0.0237(6) 0.0195(5) -0.0018(4) -0.0013(4) -0.0057(4)
    C17 0.0153(5) 0.0176(5) 0.0164(5) -0.0015(4) -0.0023(4) -0.0038(4)
    C18 0.0158(5) 0.0143(5) 0.0107(4) -0.0048(4) -0.0014(4) -0.0030(4)
    C19 0.0161(5) 0.0170(5) 0.0135(5) -0.0040(4) -0.0007(4) -0.0048(4)
    C20 0.0171(5) 0.0224(6) 0.0148(5) -0.0070(4) 0.0008(4) -0.0043(4)
    C21 0.0226(6) 0.0189(5) 0.0157(5) -0.0096(4) -0.0006(4) -0.0015(4)
    C22 0.0229(6) 0.0151(5) 0.0189(5) -0.0039(4) -0.0013(4) -0.0013(4)
    C23 0.0172(5) 0.0162(5) 0.0161(5) -0.0030(4) -0.0009(4) -0.0028(4)
    C24 0.0160(5) 0.0163(5) 0.0117(5) -0.0056(4) 0.0004(4) -0.0040(4)
    C25 0.0179(5) 0.0297(6) 0.0144(5) -0.0016(5) -0.0025(4) -0.0048(5)
    C26 0.0232(6) 0.0396(8) 0.0132(5) -0.0037(5) -0.0021(4) -0.0076(5)
    C27 0.0232(6) 0.0280(6) 0.0153(5) -0.0074(5) 0.0034(4) -0.0093(5)
    C28 0.0209(5) 0.0182(5) 0.0178(5) -0.0037(4) 0.0023(4) -0.0069(4)
    C29 0.0193(5) 0.0150(5) 0.0140(5) -0.0031(4) -0.0005(4) -0.0037(4)
    C30 0.0185(5) 0.0122(5) 0.0126(5) -0.0015(4) 0.0002(4) -0.0027(4)
    C31 0.0200(5) 0.0139(5) 0.0176(5) -0.0034(4) 0.0025(4) -0.0034(4)
    C32 0.0254(6) 0.0164(5) 0.0173(5) -0.0022(4) 0.0053(4) -0.0040(4)
    C33 0.0304(6) 0.0179(5) 0.0133(5) 0.0012(5) -0.0021(4) -0.0046(4)
    C34 0.0242(6) 0.0201(5) 0.0169(5) 0.0001(4) -0.0068(4) -0.0059(4)
    C35 0.0179(5) 0.0182(5) 0.0163(5) -0.0002(4) -0.0024(4) -0.0054(4)
    C36 0.0153(5) 0.0146(5) 0.0150(5) -0.0038(4) -0.0003(4) -0.0023(4)
    C37 0.0311(7) 0.0193(5) 0.0163(5) -0.0051(5) -0.0002(5) -0.0050(4)
    C38 0.0436(8) 0.0285(7) 0.0150(6) -0.0068(6) 0.0017(5) -0.0019(5)
    C39 0.0346(7) 0.0258(6) 0.0221(6) -0.0098(6) 0.0018(5) 0.0040(5)
    C40 0.0305(7) 0.0179(6) 0.0274(7) -0.0099(5) -0.0037(5) 0.0000(5)
    C41 0.0262(6) 0.0164(5) 0.0189(5) -0.0063(4) -0.0032(4) -0.0038(4)
    S1 0.02146(14) 0.02863(16) 0.02352(15) -0.00114(12) -0.00013(12) 0.00370(12)
    O1 0.0257(5) 0.0393(6) 0.0277(5) 0.0091(4) 0.0011(4) -0.0013(4)
    C42 0.0300(7) 0.0348(7) 0.0313(7) -0.0087(6) -0.0048(6) -0.0139(6)
    C43 0.0272(7) 0.0624(11) 0.0313(8) -0.0003(7) -0.0110(6) -0.0192(8)
    S2 0.0338(2) 0.02294(19) 0.02234(19) -0.00013(15) 0.00061(15) -0.00055(14)
    O2 0.0291(7) 0.0431(8) 0.1074(14) -0.0019(6) 0.0145(8) 0.0012(8)
    C44 0.0452(9) 0.0317(7) 0.0280(7) -0.0149(7) -0.0077(6) -0.0078(6)
    C45 0.0342(8) 0.0314(7) 0.0346(8) -0.0069(6) -0.0073(6) -0.0132(6)
    S2' 0.0338(2) 0.02294(19) 0.02234(19) -0.00013(15) 0.00061(15) -0.00055(14)
    O2' 0.0291(7) 0.0431(8) 0.1074(14) -0.0019(6) 0.0145(8) 0.0012(8)
    C44' 0.0452(9) 0.0317(7) 0.0280(7) -0.0149(7) -0.0077(6) -0.0078(6)
    C45' 0.0342(8) 0.0314(7) 0.0346(8) -0.0069(6) -0.0073(6) -0.0132(6)
_geom_special_details
;
All e.s.d.'s (except the e.s.d. in the dihedral angle between two l.s. planes)
are estimated using the full covariance matrix. The cell e.s.d.'s are taken
into account individually in the estimation of e.s.d.'s in distances, angles
and torsion angles; correlations between e.s.d.'s in cell parameters are only
used when they are defined by crystal symmetry. An approximate (isotropic)
treatment of cell e.s.d.'s is used for estimating e.s.d.'s involving l.s.
planes.
;
loop_
    _geom_bond_atom_site_label_1
    _geom_bond_atom_site_label_2
    _geom_bond_site_symmetry_2
    _geom_bond_distance
    _geom_bond_publ_flag
    Pd1 P1 . 2.2414(3) ?
    Pd1 P2 . 2.2438(3) ?
    Pd1 Cl1 . 2.3452(3) ?
    Pd1 Cl2 . 2.3565(3) ?
    Fe1 C10 . 2.0429(13) ?
    Fe1 C9 . 2.0463(14) ?
    Fe1 C6 . 2.0479(13) ?
    Fe1 C5 . 2.0481(12) ?
    Fe1 C4 . 2.0482(12) ?
    Fe1 C3 . 2.0485(12) ?
    Fe1 C7 . 2.0487(14) ?
    Fe1 C2 . 2.0494(11) ?
    Fe1 C8 . 2.0502(14) ?
    Fe1 C1 . 2.0579(11) ?
    P1 C24 . 1.8175(11) ?
    P1 C18 . 1.8265(11) ?
    P1 C11 . 1.8580(11) ?
    P2 C30 . 1.8192(12) ?
    P2 C36 . 1.8197(12) ?
    P2 C13 . 1.8273(11) ?
    C1 C2 . 1.4327(15) ?
    C1 C5 . 1.4347(16) ?
    C1 C11 . 1.5233(15) ?
    C2 C3 . 1.4277(16) ?
    C2 H2 . 0.9500 ?
    C3 C4 . 1.4237(17) ?
    C3 H3 . 1.0000 ?
    C4 C5 . 1.4255(16) ?
    C4 H4 . 1.0000 ?
    C5 H5 . 1.0000 ?
    C6 C10 . 1.419(2) ?
    C6 C7 . 1.422(2) ?
    C6 H6 . 1.0000 ?
    C7 C8 . 1.425(2) ?
    C7 H7 . 1.0000 ?
    C8 C9 . 1.418(2) ?
    C8 H8 . 1.0000 ?
    C9 C10 . 1.426(2) ?
    C9 H9 . 0.9500 ?
    C10 H10 . 1.0000 ?
    C11 C12 . 1.5181(15) ?
    C11 H11 . 1.0000 ?
    C12 C17 . 1.3993(15) ?
    C12 C13 . 1.4068(15) ?
    C13 C14 . 1.4040(15) ?
    C14 C15 . 1.3873(16) ?
    C14 H14 . 0.9500 ?
    C15 C16 . 1.3916(18) ?
    C15 H15 . 0.9500 ?
    C16 C17 . 1.3907(17) ?
    C16 H16 . 0.9500 ?
    C17 H17 . 0.9500 ?
    C18 C19 . 1.3970(16) ?
    C18 C23 . 1.3979(16) ?
    C19 C20 . 1.3930(16) ?
    C19 H19 . 0.9500 ?
    C20 C21 . 1.3894(17) ?
    C20 H20 . 0.9500 ?
    C21 C22 . 1.3878(17) ?
    C21 H21 . 0.9500 ?
    C22 C23 . 1.3905(16) ?
    C22 H22 . 0.9500 ?
    C23 H23 . 0.9500 ?
    C24 C25 . 1.4003(16) ?
    C24 C29 . 1.4010(16) ?
    C25 C26 . 1.3941(17) ?
    C25 H25 . 0.9500 ?
    C26 C27 . 1.3893(19) ?
    C26 H26 . 0.9500 ?
    C27 C28 . 1.3905(18) ?
    C27 H27 . 0.9500 ?
    C28 C29 . 1.3919(16) ?
    C28 H28 . 0.9500 ?
    C29 H29 . 0.9500 ?
    C30 C35 . 1.3984(17) ?
    C30 C31 . 1.3987(16) ?
    C31 C32 . 1.3914(17) ?
    C31 H31 . 0.9500 ?
    C32 C33 . 1.3831(19) ?
    C32 H32 . 0.9500 ?
    C33 C34 . 1.3912(18) ?
    C33 H33 . 0.9500 ?
    C34 C35 . 1.3931(16) ?
    C34 H34 . 0.9500 ?
    C35 H35 . 0.9500 ?
    C36 C41 . 1.3935(16) ?
    C36 C37 . 1.3953(17) ?
    C37 C38 . 1.3889(18) ?
    C37 H37 . 0.9500 ?
    C38 C39 . 1.392(2) ?
    C38 H38 . 0.9500 ?
    C39 C40 . 1.379(2) ?
    C39 H39 . 0.9500 ?
    C40 C41 . 1.3951(18) ?
    C40 H40 . 0.9500 ?
    C41 H41 . 0.9500 ?
    S1 O1 . 1.4971(11) ?
    S1 C42 . 1.7867(16) ?
    S1 C43 . 1.7872(17) ?
    C42 H42A . 0.9800 ?
    C42 H42B . 0.9800 ?
    C42 H42C . 0.9800 ?
    C43 H43A . 0.9800 ?
    C43 H43B . 0.9800 ?
    C43 H43C . 0.9800 ?
    S2 O2 . 1.4909(15) ?
    S2 C45 . 1.7727(17) ?
    S2 C44 . 1.7849(16) ?
    C44 H44A . 0.9800 ?
    C44 H44B . 0.9800 ?
    C44 H44C . 0.9800 ?
    C45 H45A . 0.9800 ?
    C45 H45B . 0.9800 ?
    C45 H45C . 0.9800 ?
loop_
    _geom_angle_atom_site_label_1
    _geom_angle_atom_site_label_2
    _geom_angle_atom_site_label_3
    _geom_angle_site_symmetry_1
    _geom_angle_site_symmetry_3
    _geom_angle
    _geom_angle_publ_flag
    P1 Pd1 P2 . . 91.550(12) ?
    P1 Pd1 Cl1 . . 92.209(11) ?
    P2 Pd1 Cl1 . . 165.791(11) ?
    P1 Pd1 Cl2 . . 172.603(11) ?
    P2 Pd1 Cl2 . . 88.084(12) ?
    Cl1 Pd1 Cl2 . . 89.922(12) ?
    C10 Fe1 C9 . . 40.80(6) ?
    C10 Fe1 C6 . . 40.58(6) ?
    C9 Fe1 C6 . . 68.38(6) ?
    C10 Fe1 C5 . . 106.71(6) ?
    C9 Fe1 C5 . . 121.41(6) ?
    C6 Fe1 C5 . . 123.21(5) ?
    C10 Fe1 C4 . . 122.88(6) ?
    C9 Fe1 C4 . . 106.95(6) ?
    C6 Fe1 C4 . . 159.41(6) ?
    C5 Fe1 C4 . . 40.73(5) ?
    C10 Fe1 C3 . . 159.58(6) ?
    C9 Fe1 C3 . . 123.41(6) ?
    C6 Fe1 C3 . . 158.59(5) ?
    C5 Fe1 C3 . . 68.51(5) ?
    C4 Fe1 C3 . . 40.67(5) ?
    C10 Fe1 C7 . . 68.38(6) ?
    C9 Fe1 C7 . . 68.36(6) ?
    C6 Fe1 C7 . . 40.61(6) ?
    C5 Fe1 C7 . . 160.03(5) ?
    C4 Fe1 C7 . . 158.21(6) ?
    C3 Fe1 C7 . . 122.83(5) ?
    C10 Fe1 C2 . . 157.83(5) ?
    C9 Fe1 C2 . . 160.25(6) ?
    C6 Fe1 C2 . . 122.59(5) ?
    C5 Fe1 C2 . . 68.57(5) ?
    C4 Fe1 C2 . . 68.56(5) ?
    C3 Fe1 C2 . . 40.78(4) ?
    C7 Fe1 C2 . . 108.25(5) ?
    C10 Fe1 C8 . . 68.39(6) ?
    C9 Fe1 C8 . . 40.51(7) ?
    C6 Fe1 C8 . . 68.34(6) ?
    C5 Fe1 C8 . . 157.36(6) ?
    C4 Fe1 C8 . . 122.00(6) ?
    C3 Fe1 C8 . . 107.94(5) ?
    C7 Fe1 C8 . . 40.70(6) ?
    C2 Fe1 C8 . . 124.29(6) ?
    C10 Fe1 C1 . . 121.48(5) ?
    C9 Fe1 C1 . . 157.32(6) ?
    C6 Fe1 C1 . . 107.35(5) ?
    C5 Fe1 C1 . . 40.90(4) ?
    C4 Fe1 C1 . . 68.78(5) ?
    C3 Fe1 C1 . . 68.75(5) ?
    C7 Fe1 C1 . . 123.83(5) ?
    C2 Fe1 C1 . . 40.83(4) ?
    C8 Fe1 C1 . . 160.61(6) ?
    C24 P1 C18 . . 105.64(5) ?
    C24 P1 C11 . . 105.04(5) ?
    C18 P1 C11 . . 102.85(5) ?
    C24 P1 Pd1 . . 114.22(4) ?
    C18 P1 Pd1 . . 114.46(4) ?
    C11 P1 Pd1 . . 113.50(4) ?
    C30 P2 C36 . . 107.35(5) ?
    C30 P2 C13 . . 105.54(5) ?
    C36 P2 C13 . . 101.44(5) ?
    C30 P2 Pd1 . . 117.87(4) ?
    C36 P2 Pd1 . . 104.80(4) ?
    C13 P2 Pd1 . . 118.14(4) ?
    C2 C1 C5 . . 107.21(10) ?
    C2 C1 C11 . . 130.02(10) ?
    C5 C1 C11 . . 122.74(10) ?
    C2 C1 Fe1 . . 69.26(6) ?
    C5 C1 Fe1 . . 69.18(6) ?
    C11 C1 Fe1 . . 128.18(8) ?
    C3 C2 C1 . . 108.31(10) ?
    C3 C2 Fe1 . . 69.58(7) ?
    C1 C2 Fe1 . . 69.91(6) ?
    C3 C2 H2 . . 125.8 ?
    C1 C2 H2 . . 125.8 ?
    Fe1 C2 H2 . . 126.2 ?
    C4 C3 C2 . . 108.07(10) ?
    C4 C3 Fe1 . . 69.65(7) ?
    C2 C3 Fe1 . . 69.65(7) ?
    C4 C3 H3 . . 126.0 ?
    C2 C3 H3 . . 126.0 ?
    Fe1 C3 H3 . . 126.0 ?
    C3 C4 C5 . . 108.05(10) ?
    C3 C4 Fe1 . . 69.67(7) ?
    C5 C4 Fe1 . . 69.63(7) ?
    C3 C4 H4 . . 126.0 ?
    C5 C4 H4 . . 126.0 ?
    Fe1 C4 H4 . . 126.0 ?
    C4 C5 C1 . . 108.36(10) ?
    C4 C5 Fe1 . . 69.64(7) ?
    C1 C5 Fe1 . . 69.92(6) ?
    C4 C5 H5 . . 125.8 ?
    C1 C5 H5 . . 125.8 ?
    Fe1 C5 H5 . . 125.8 ?
    C10 C6 C7 . . 108.11(12) ?
    C10 C6 Fe1 . . 69.52(8) ?
    C7 C6 Fe1 . . 69.73(8) ?
    C10 C6 H6 . . 125.9 ?
    C7 C6 H6 . . 125.9 ?
    Fe1 C6 H6 . . 125.9 ?
    C6 C7 C8 . . 107.89(13) ?
    C6 C7 Fe1 . . 69.66(8) ?
    C8 C7 Fe1 . . 69.71(8) ?
    C6 C7 H7 . . 126.1 ?
    C8 C7 H7 . . 126.1 ?
    Fe1 C7 H7 . . 126.1 ?
    C9 C8 C7 . . 108.01(13) ?
    C9 C8 Fe1 . . 69.60(8) ?
    C7 C8 Fe1 . . 69.59(8) ?
    C9 C8 H8 . . 126.0 ?
    C7 C8 H8 . . 126.0 ?
    Fe1 C8 H8 . . 126.0 ?
    C8 C9 C10 . . 108.00(13) ?
    C8 C9 Fe1 . . 69.90(8) ?
    C10 C9 Fe1 . . 69.47(8) ?
    C8 C9 H9 . . 126.0 ?
    C10 C9 H9 . . 126.0 ?
    Fe1 C9 H9 . . 126.2 ?
    C6 C10 C9 . . 107.99(13) ?
    C6 C10 Fe1 . . 69.90(8) ?
    C9 C10 Fe1 . . 69.72(8) ?
    C6 C10 H10 . . 126.0 ?
    C9 C10 H10 . . 126.0 ?
    Fe1 C10 H10 . . 126.0 ?
    C12 C11 C1 . . 110.27(9) ?
    C12 C11 P1 . . 110.01(7) ?
    C1 C11 P1 . . 113.39(8) ?
    C12 C11 H11 . . 107.6 ?
    C1 C11 H11 . . 107.6 ?
    P1 C11 H11 . . 107.6 ?
    C17 C12 C13 . . 119.19(10) ?
    C17 C12 C11 . . 118.27(10) ?
    C13 C12 C11 . . 122.52(10) ?
    C14 C13 C12 . . 118.88(10) ?
    C14 C13 P2 . . 118.37(9) ?
    C12 C13 P2 . . 122.75(8) ?
    C15 C14 C13 . . 121.43(11) ?
    C15 C14 H14 . . 119.3 ?
    C13 C14 H14 . . 119.3 ?
    C14 C15 C16 . . 119.48(11) ?
    C14 C15 H15 . . 120.3 ?
    C16 C15 H15 . . 120.3 ?
    C17 C16 C15 . . 119.89(11) ?
    C17 C16 H16 . . 120.1 ?
    C15 C16 H16 . . 120.1 ?
    C16 C17 C12 . . 121.12(11) ?
    C16 C17 H17 . . 119.4 ?
    C12 C17 H17 . . 119.4 ?
    C19 C18 C23 . . 119.52(10) ?
    C19 C18 P1 . . 122.13(9) ?
    C23 C18 P1 . . 118.35(9) ?
    C20 C19 C18 . . 120.09(11) ?
    C20 C19 H19 . . 120.0 ?
    C18 C19 H19 . . 120.0 ?
    C21 C20 C19 . . 120.14(11) ?
    C21 C20 H20 . . 119.9 ?
    C19 C20 H20 . . 119.9 ?
    C22 C21 C20 . . 119.88(11) ?
    C22 C21 H21 . . 120.1 ?
    C20 C21 H21 . . 120.1 ?
    C21 C22 C23 . . 120.42(11) ?
    C21 C22 H22 . . 119.8 ?
    C23 C22 H22 . . 119.8 ?
    C22 C23 C18 . . 119.94(11) ?
    C22 C23 H23 . . 120.0 ?
    C18 C23 H23 . . 120.0 ?
    C25 C24 C29 . . 119.37(11) ?
    C25 C24 P1 . . 117.94(9) ?
    C29 C24 P1 . . 122.68(9) ?
    C26 C25 C24 . . 120.27(12) ?
    C26 C25 H25 . . 119.9 ?
    C24 C25 H25 . . 119.9 ?
    C27 C26 C25 . . 119.95(12) ?
    C27 C26 H26 . . 120.0 ?
    C25 C26 H26 . . 120.0 ?
    C26 C27 C28 . . 120.10(11) ?
    C26 C27 H27 . . 120.0 ?
    C28 C27 H27 . . 120.0 ?
    C27 C28 C29 . . 120.33(12) ?
    C27 C28 H28 . . 119.8 ?
    C29 C28 H28 . . 119.8 ?
    C28 C29 C24 . . 119.94(11) ?
    C28 C29 H29 . . 120.0 ?
    C24 C29 H29 . . 120.0 ?
    C35 C30 C31 . . 119.63(11) ?
    C35 C30 P2 . . 120.61(9) ?
    C31 C30 P2 . . 119.75(9) ?
    C32 C31 C30 . . 119.66(12) ?
    C32 C31 H31 . . 120.2 ?
    C30 C31 H31 . . 120.2 ?
    C33 C32 C31 . . 120.50(12) ?
    C33 C32 H32 . . 119.7 ?
    C31 C32 H32 . . 119.7 ?
    C32 C33 C34 . . 120.25(11) ?
    C32 C33 H33 . . 119.9 ?
    C34 C33 H33 . . 119.9 ?
    C33 C34 C35 . . 119.71(12) ?
    C33 C34 H34 . . 120.1 ?
    C35 C34 H34 . . 120.1 ?
    C34 C35 C30 . . 120.18(11) ?
    C34 C35 H35 . . 119.9 ?
    C30 C35 H35 . . 119.9 ?
    C41 C36 C37 . . 119.36(11) ?
    C41 C36 P2 . . 123.21(9) ?
    C37 C36 P2 . . 117.41(9) ?
    C38 C37 C36 . . 120.17(12) ?
    C38 C37 H37 . . 119.9 ?
    C36 C37 H37 . . 119.9 ?
    C37 C38 C39 . . 120.20(13) ?
    C37 C38 H38 . . 119.9 ?
    C39 C38 H38 . . 119.9 ?
    C40 C39 C38 . . 119.83(12) ?
    C40 C39 H39 . . 120.1 ?
    C38 C39 H39 . . 120.1 ?
    C39 C40 C41 . . 120.36(12) ?
    C39 C40 H40 . . 119.8 ?
    C41 C40 H40 . . 119.8 ?
    C36 C41 C40 . . 120.07(12) ?
    C36 C41 H41 . . 120.0 ?
    C40 C41 H41 . . 120.0 ?
    O1 S1 C42 . . 106.70(7) ?
    O1 S1 C43 . . 105.72(8) ?
    C42 S1 C43 . . 95.67(7) ?
    S1 C42 H42A . . 109.5 ?
    S1 C42 H42B . . 109.5 ?
    H42A C42 H42B . . 109.5 ?
    S1 C42 H42C . . 109.5 ?
    H42A C42 H42C . . 109.5 ?
    H42B C42 H42C . . 109.5 ?
    S1 C43 H43A . . 109.5 ?
    S1 C43 H43B . . 109.5 ?
    H43A C43 H43B . . 109.5 ?
    S1 C43 H43C . . 109.5 ?
    H43A C43 H43C . . 109.5 ?
    H43B C43 H43C . . 109.5 ?
    O2 S2 C45 . . 107.64(8) ?
    O2 S2 C44 . . 106.84(10) ?
    C45 S2 C44 . . 97.72(8) ?
    S2 C44 H44A . . 109.5 ?
    S2 C44 H44B . . 109.5 ?
    H44A C44 H44B . . 109.5 ?
    S2 C44 H44C . . 109.5 ?
    H44A C44 H44C . . 109.5 ?
    H44B C44 H44C . . 109.5 ?
    S2 C45 H45A . . 109.5 ?
    S2 C45 H45B . . 109.5 ?
    H45A C45 H45B . . 109.5 ?
    S2 C45 H45C . . 109.5 ?
    H45A C45 H45C . . 109.5 ?
    H45B C45 H45C . . 109.5 ?
loop_
    _geom_torsion_atom_site_label_1
    _geom_torsion_atom_site_label_2
    _geom_torsion_atom_site_label_3
    _geom_torsion_atom_site_label_4
    _geom_torsion_site_symmetry_1
    _geom_torsion_site_symmetry_2
    _geom_torsion_site_symmetry_3
    _geom_torsion_site_symmetry_4
    _geom_torsion
    _geom_torsion_publ_flag
    P2 Pd1 P1 C24 . . . . 93.37(4) ?
    Cl1 Pd1 P1 C24 . . . . -72.92(4) ?
    P2 Pd1 P1 C18 . . . . -144.67(4) ?
    Cl1 Pd1 P1 C18 . . . . 49.04(4) ?
    P2 Pd1 P1 C11 . . . . -27.02(4) ?
    Cl1 Pd1 P1 C11 . . . . 166.69(4) ?
    P1 Pd1 P2 C30 . . . . 111.23(4) ?
    Cl1 Pd1 P2 C30 . . . . -143.47(5) ?
    Cl2 Pd1 P2 C30 . . . . -61.37(4) ?
    P1 Pd1 P2 C36 . . . . -129.51(4) ?
    Cl1 Pd1 P2 C36 . . . . -24.21(6) ?
    Cl2 Pd1 P2 C36 . . . . 57.88(4) ?
    P1 Pd1 P2 C13 . . . . -17.55(4) ?
    Cl1 Pd1 P2 C13 . . . . 87.75(6) ?
    Cl2 Pd1 P2 C13 . . . . 169.84(4) ?
    C10 Fe1 C1 C2 . . . . -162.23(8) ?
    C9 Fe1 C1 C2 . . . . 164.57(13) ?
    C6 Fe1 C1 C2 . . . . -120.11(7) ?
    C5 Fe1 C1 C2 . . . . 118.84(9) ?
    C4 Fe1 C1 C2 . . . . 81.34(7) ?
    C3 Fe1 C1 C2 . . . . 37.56(7) ?
    C7 Fe1 C1 C2 . . . . -78.53(8) ?
    C8 Fe1 C1 C2 . . . . -46.18(18) ?
    C10 Fe1 C1 C5 . . . . 78.93(9) ?
    C9 Fe1 C1 C5 . . . . 45.73(16) ?
    C6 Fe1 C1 C5 . . . . 121.05(8) ?
    C4 Fe1 C1 C5 . . . . -37.50(7) ?
    C3 Fe1 C1 C5 . . . . -81.28(7) ?
    C7 Fe1 C1 C5 . . . . 162.63(8) ?
    C2 Fe1 C1 C5 . . . . -118.84(9) ?
    C8 Fe1 C1 C5 . . . . -165.02(15) ?
    C10 Fe1 C1 C11 . . . . -36.99(12) ?
    C9 Fe1 C1 C11 . . . . -70.19(18) ?
    C6 Fe1 C1 C11 . . . . 5.13(11) ?
    C5 Fe1 C1 C11 . . . . -115.92(12) ?
    C4 Fe1 C1 C11 . . . . -153.42(11) ?
    C3 Fe1 C1 C11 . . . . 162.80(11) ?
    C7 Fe1 C1 C11 . . . . 46.71(12) ?
    C2 Fe1 C1 C11 . . . . 125.24(12) ?
    C8 Fe1 C1 C11 . . . . 79.06(19) ?
    C5 C1 C2 C3 . . . . -0.18(13) ?
    C11 C1 C2 C3 . . . . 177.79(11) ?
    Fe1 C1 C2 C3 . . . . -59.17(8) ?
    C5 C1 C2 Fe1 . . . . 59.00(8) ?
    C11 C1 C2 Fe1 . . . . -123.04(12) ?
    C10 Fe1 C2 C3 . . . . 163.17(14) ?
    C9 Fe1 C2 C3 . . . . -42.78(19) ?
    C6 Fe1 C2 C3 . . . . -161.90(7) ?
    C5 Fe1 C2 C3 . . . . 81.52(7) ?
    C4 Fe1 C2 C3 . . . . 37.61(7) ?
    C7 Fe1 C2 C3 . . . . -119.46(8) ?
    C8 Fe1 C2 C3 . . . . -77.31(9) ?
    C1 Fe1 C2 C3 . . . . 119.55(10) ?
    C10 Fe1 C2 C1 . . . . 43.62(17) ?
    C9 Fe1 C2 C1 . . . . -162.33(16) ?
    C6 Fe1 C2 C1 . . . . 78.55(8) ?
    C5 Fe1 C2 C1 . . . . -38.03(6) ?
    C4 Fe1 C2 C1 . . . . -81.94(7) ?
    C3 Fe1 C2 C1 . . . . -119.55(10) ?
    C7 Fe1 C2 C1 . . . . 120.99(7) ?
    C8 Fe1 C2 C1 . . . . 163.14(7) ?
    C1 C2 C3 C4 . . . . 0.11(13) ?
    Fe1 C2 C3 C4 . . . . -59.26(8) ?
    C1 C2 C3 Fe1 . . . . 59.38(8) ?
    C10 Fe1 C3 C4 . . . . -42.40(18) ?
    C9 Fe1 C3 C4 . . . . -76.60(9) ?
    C6 Fe1 C3 C4 . . . . 165.15(13) ?
    C5 Fe1 C3 C4 . . . . 37.68(7) ?
    C7 Fe1 C3 C4 . . . . -160.86(8) ?
    C2 Fe1 C3 C4 . . . . 119.36(10) ?
    C8 Fe1 C3 C4 . . . . -118.54(8) ?
    C1 Fe1 C3 C4 . . . . 81.76(7) ?
    C10 Fe1 C3 C2 . . . . -161.76(15) ?
    C9 Fe1 C3 C2 . . . . 164.04(8) ?
    C6 Fe1 C3 C2 . . . . 45.79(16) ?
    C5 Fe1 C3 C2 . . . . -81.68(7) ?
    C4 Fe1 C3 C2 . . . . -119.36(10) ?
    C7 Fe1 C3 C2 . . . . 79.78(9) ?
    C8 Fe1 C3 C2 . . . . 122.09(8) ?
    C1 Fe1 C3 C2 . . . . -37.61(7) ?
    C2 C3 C4 C5 . . . . -0.01(14) ?
    Fe1 C3 C4 C5 . . . . -59.26(9) ?
    C2 C3 C4 Fe1 . . . . 59.26(8) ?
    C10 Fe1 C4 C3 . . . . 163.73(7) ?
    C9 Fe1 C4 C3 . . . . 121.91(8) ?
    C6 Fe1 C4 C3 . . . . -164.58(13) ?
    C5 Fe1 C4 C3 . . . . -119.34(10) ?
    C7 Fe1 C4 C3 . . . . 47.93(17) ?
    C2 Fe1 C4 C3 . . . . -37.70(7) ?
    C8 Fe1 C4 C3 . . . . 80.22(9) ?
    C1 Fe1 C4 C3 . . . . -81.68(7) ?
    C10 Fe1 C4 C5 . . . . -76.93(9) ?
    C9 Fe1 C4 C5 . . . . -118.75(8) ?
    C6 Fe1 C4 C5 . . . . -45.24(17) ?
    C3 Fe1 C4 C5 . . . . 119.34(10) ?
    C7 Fe1 C4 C5 . . . . 167.27(14) ?
    C2 Fe1 C4 C5 . . . . 81.63(7) ?
    C8 Fe1 C4 C5 . . . . -160.44(8) ?
    C1 Fe1 C4 C5 . . . . 37.65(7) ?
    C3 C4 C5 C1 . . . . -0.10(14) ?
    Fe1 C4 C5 C1 . . . . -59.39(8) ?
    C3 C4 C5 Fe1 . . . . 59.29(9) ?
    C2 C1 C5 C4 . . . . 0.17(13) ?
    C11 C1 C5 C4 . . . . -177.98(10) ?
    Fe1 C1 C5 C4 . . . . 59.22(8) ?
    C2 C1 C5 Fe1 . . . . -59.05(8) ?
    C11 C1 C5 Fe1 . . . . 122.80(10) ?
    C10 Fe1 C5 C4 . . . . 121.34(8) ?
    C9 Fe1 C5 C4 . . . . 79.30(9) ?
    C6 Fe1 C5 C4 . . . . 162.63(8) ?
    C3 Fe1 C5 C4 . . . . -37.63(7) ?
    C7 Fe1 C5 C4 . . . . -166.14(15) ?
    C2 Fe1 C5 C4 . . . . -81.60(8) ?
    C8 Fe1 C5 C4 . . . . 47.55(17) ?
    C1 Fe1 C5 C4 . . . . -119.57(10) ?
    C10 Fe1 C5 C1 . . . . -119.09(7) ?
    C9 Fe1 C5 C1 . . . . -161.13(7) ?
    C6 Fe1 C5 C1 . . . . -77.80(8) ?
    C4 Fe1 C5 C1 . . . . 119.57(10) ?
    C3 Fe1 C5 C1 . . . . 81.94(7) ?
    C7 Fe1 C5 C1 . . . . -46.57(18) ?
    C2 Fe1 C5 C1 . . . . 37.97(6) ?
    C8 Fe1 C5 C1 . . . . 167.12(13) ?
    C9 Fe1 C6 C10 . . . . 37.91(9) ?
    C5 Fe1 C6 C10 . . . . -76.33(9) ?
    C4 Fe1 C6 C10 . . . . -42.71(18) ?
    C3 Fe1 C6 C10 . . . . 165.63(13) ?
    C7 Fe1 C6 C10 . . . . 119.45(12) ?
    C2 Fe1 C6 C10 . . . . -160.61(8) ?
    C8 Fe1 C6 C10 . . . . 81.64(10) ?
    C1 Fe1 C6 C10 . . . . -118.44(8) ?
    C10 Fe1 C6 C7 . . . . -119.45(12) ?
    C9 Fe1 C6 C7 . . . . -81.54(10) ?
    C5 Fe1 C6 C7 . . . . 164.22(8) ?
    C4 Fe1 C6 C7 . . . . -162.16(13) ?
    C3 Fe1 C6 C7 . . . . 46.19(17) ?
    C2 Fe1 C6 C7 . . . . 79.94(9) ?
    C8 Fe1 C6 C7 . . . . -37.81(9) ?
    C1 Fe1 C6 C7 . . . . 122.11(8) ?
    C10 C6 C7 C8 . . . . 0.32(15) ?
    Fe1 C6 C7 C8 . . . . 59.45(9) ?
    C10 C6 C7 Fe1 . . . . -59.12(9) ?
    C10 Fe1 C7 C6 . . . . 37.54(8) ?
    C9 Fe1 C7 C6 . . . . 81.59(9) ?
    C5 Fe1 C7 C6 . . . . -41.8(2) ?
    C4 Fe1 C7 C6 . . . . 163.12(13) ?
    C3 Fe1 C7 C6 . . . . -161.73(8) ?
    C2 Fe1 C7 C6 . . . . -119.13(8) ?
    C8 Fe1 C7 C6 . . . . 119.11(13) ?
    C1 Fe1 C7 C6 . . . . -76.70(9) ?
    C10 Fe1 C7 C8 . . . . -81.57(10) ?
    C9 Fe1 C7 C8 . . . . -37.52(9) ?
    C6 Fe1 C7 C8 . . . . -119.11(13) ?
    C5 Fe1 C7 C8 . . . . -160.89(14) ?
    C4 Fe1 C7 C8 . . . . 44.01(19) ?
    C3 Fe1 C7 C8 . . . . 79.17(10) ?
    C2 Fe1 C7 C8 . . . . 121.76(9) ?
    C1 Fe1 C7 C8 . . . . 164.19(9) ?
    C6 C7 C8 C9 . . . . -0.22(15) ?
    Fe1 C7 C8 C9 . . . . 59.19(10) ?
    C6 C7 C8 Fe1 . . . . -59.42(9) ?
    C10 Fe1 C8 C9 . . . . -37.83(9) ?
    C6 Fe1 C8 C9 . . . . -81.64(9) ?
    C5 Fe1 C8 C9 . . . . 43.75(18) ?
    C4 Fe1 C8 C9 . . . . 78.34(10) ?
    C3 Fe1 C8 C9 . . . . 120.80(9) ?
    C7 Fe1 C8 C9 . . . . -119.36(13) ?
    C2 Fe1 C8 C9 . . . . 162.85(8) ?
    C1 Fe1 C8 C9 . . . . -162.33(14) ?
    C10 Fe1 C8 C7 . . . . 81.54(9) ?
    C9 Fe1 C8 C7 . . . . 119.36(13) ?
    C6 Fe1 C8 C7 . . . . 37.73(9) ?
    C5 Fe1 C8 C7 . . . . 163.11(13) ?
    C4 Fe1 C8 C7 . . . . -162.30(8) ?
    C3 Fe1 C8 C7 . . . . -119.83(9) ?
    C2 Fe1 C8 C7 . . . . -77.79(10) ?
    C1 Fe1 C8 C7 . . . . -43.0(2) ?
    C7 C8 C9 C10 . . . . 0.04(16) ?
    Fe1 C8 C9 C10 . . . . 59.23(10) ?
    C7 C8 C9 Fe1 . . . . -59.19(10) ?
    C10 Fe1 C9 C8 . . . . 119.24(13) ?
    C6 Fe1 C9 C8 . . . . 81.53(9) ?
    C5 Fe1 C9 C8 . . . . -161.83(8) ?
    C4 Fe1 C9 C8 . . . . -119.74(9) ?
    C3 Fe1 C9 C8 . . . . -78.23(10) ?
    C7 Fe1 C9 C8 . . . . 37.69(9) ?
    C2 Fe1 C9 C8 . . . . -46.1(2) ?
    C1 Fe1 C9 C8 . . . . 164.85(12) ?
    C6 Fe1 C9 C10 . . . . -37.71(9) ?
    C5 Fe1 C9 C10 . . . . 78.93(10) ?
    C4 Fe1 C9 C10 . . . . 121.02(9) ?
    C3 Fe1 C9 C10 . . . . 162.53(8) ?
    C7 Fe1 C9 C10 . . . . -81.55(10) ?
    C2 Fe1 C9 C10 . . . . -165.36(14) ?
    C8 Fe1 C9 C10 . . . . -119.24(13) ?
    C1 Fe1 C9 C10 . . . . 45.61(18) ?
    C7 C6 C10 C9 . . . . -0.30(15) ?
    Fe1 C6 C10 C9 . . . . -59.55(10) ?
    C7 C6 C10 Fe1 . . . . 59.25(9) ?
    C8 C9 C10 C6 . . . . 0.16(16) ?
    Fe1 C9 C10 C6 . . . . 59.66(9) ?
    C8 C9 C10 Fe1 . . . . -59.50(10) ?
    C9 Fe1 C10 C6 . . . . -119.06(13) ?
    C5 Fe1 C10 C6 . . . . 121.92(8) ?
    C4 Fe1 C10 C6 . . . . 163.50(8) ?
    C3 Fe1 C10 C6 . . . . -164.95(13) ?
    C7 Fe1 C10 C6 . . . . -37.57(8) ?
    C2 Fe1 C10 C6 . . . . 47.85(18) ?
    C8 Fe1 C10 C6 . . . . -81.50(9) ?
    C1 Fe1 C10 C6 . . . . 79.79(9) ?
    C6 Fe1 C10 C9 . . . . 119.06(13) ?
    C5 Fe1 C10 C9 . . . . -119.01(9) ?
    C4 Fe1 C10 C9 . . . . -77.44(10) ?
    C3 Fe1 C10 C9 . . . . -45.9(2) ?
    C7 Fe1 C10 C9 . . . . 81.50(10) ?
    C2 Fe1 C10 C9 . . . . 166.92(13) ?
    C8 Fe1 C10 C9 . . . . 37.56(10) ?
    C1 Fe1 C10 C9 . . . . -161.15(9) ?
    C2 C1 C11 C12 . . . . -141.51(12) ?
    C5 C1 C11 C12 . . . . 36.18(14) ?
    Fe1 C1 C11 C12 . . . . 124.36(9) ?
    C2 C1 C11 P1 . . . . -17.64(15) ?
    C5 C1 C11 P1 . . . . 160.05(9) ?
    Fe1 C1 C11 P1 . . . . -111.78(9) ?
    C24 P1 C11 C12 . . . . -55.45(8) ?
    C18 P1 C11 C12 . . . . -165.79(7) ?
    Pd1 P1 C11 C12 . . . . 70.00(8) ?
    C24 P1 C11 C1 . . . . -179.46(8) ?
    C18 P1 C11 C1 . . . . 70.20(9) ?
    Pd1 P1 C11 C1 . . . . -54.01(8) ?
    C1 C11 C12 C17 . . . . -111.01(11) ?
    P1 C11 C12 C17 . . . . 123.19(10) ?
    C1 C11 C12 C13 . . . . 67.35(13) ?
    P1 C11 C12 C13 . . . . -58.45(12) ?
    C17 C12 C13 C14 . . . . 0.37(16) ?
    C11 C12 C13 C14 . . . . -177.97(10) ?
    C17 C12 C13 P2 . . . . -178.78(8) ?
    C11 C12 C13 P2 . . . . 2.87(15) ?
    C30 P2 C13 C14 . . . . 85.14(10) ?
    C36 P2 C13 C14 . . . . -26.70(10) ?
    Pd1 P2 C13 C14 . . . . -140.51(8) ?
    C30 P2 C13 C12 . . . . -95.70(10) ?
    C36 P2 C13 C12 . . . . 152.46(9) ?
    Pd1 P2 C13 C12 . . . . 38.64(11) ?
    C12 C13 C14 C15 . . . . 0.72(17) ?
    P2 C13 C14 C15 . . . . 179.91(9) ?
    C13 C14 C15 C16 . . . . -1.47(18) ?
    C14 C15 C16 C17 . . . . 1.10(18) ?
    C15 C16 C17 C12 . . . . -0.02(18) ?
    C13 C12 C17 C16 . . . . -0.72(17) ?
    C11 C12 C17 C16 . . . . 177.69(11) ?
    C24 P1 C18 C19 . . . . 130.75(10) ?
    C11 P1 C18 C19 . . . . -119.35(10) ?
    Pd1 P1 C18 C19 . . . . 4.22(11) ?
    C24 P1 C18 C23 . . . . -50.03(10) ?
    C11 P1 C18 C23 . . . . 59.86(10) ?
    Pd1 P1 C18 C23 . . . . -176.57(8) ?
    C23 C18 C19 C20 . . . . 0.80(17) ?
    P1 C18 C19 C20 . . . . 180.00(9) ?
    C18 C19 C20 C21 . . . . -0.91(17) ?
    C19 C20 C21 C22 . . . . -0.07(18) ?
    C20 C21 C22 C23 . . . . 1.16(19) ?
    C21 C22 C23 C18 . . . . -1.27(18) ?
    C19 C18 C23 C22 . . . . 0.28(17) ?
    P1 C18 C23 C22 . . . . -178.95(9) ?
    C18 P1 C24 C25 . . . . -97.61(10) ?
    C11 P1 C24 C25 . . . . 154.07(9) ?
    Pd1 P1 C24 C25 . . . . 29.07(11) ?
    C18 P1 C24 C29 . . . . 81.20(10) ?
    C11 P1 C24 C29 . . . . -27.12(11) ?
    Pd1 P1 C24 C29 . . . . -152.12(8) ?
    C29 C24 C25 C26 . . . . -1.65(19) ?
    P1 C24 C25 C26 . . . . 177.21(11) ?
    C24 C25 C26 C27 . . . . 1.2(2) ?
    C25 C26 C27 C28 . . . . 0.6(2) ?
    C26 C27 C28 C29 . . . . -1.9(2) ?
    C27 C28 C29 C24 . . . . 1.44(18) ?
    C25 C24 C29 C28 . . . . 0.33(17) ?
    P1 C24 C29 C28 . . . . -178.47(9) ?
    C36 P2 C30 C35 . . . . 69.50(11) ?
    C13 P2 C30 C35 . . . . -38.11(11) ?
    Pd1 P2 C30 C35 . . . . -172.59(8) ?
    C36 P2 C30 C31 . . . . -109.34(10) ?
    C13 P2 C30 C31 . . . . 143.06(9) ?
    Pd1 P2 C30 C31 . . . . 8.57(11) ?
    C35 C30 C31 C32 . . . . -1.05(17) ?
    P2 C30 C31 C32 . . . . 177.80(9) ?
    C30 C31 C32 C33 . . . . -1.24(18) ?
    C31 C32 C33 C34 . . . . 2.01(19) ?
    C32 C33 C34 C35 . . . . -0.47(19) ?
    C33 C34 C35 C30 . . . . -1.83(18) ?
    C31 C30 C35 C34 . . . . 2.58(17) ?
    P2 C30 C35 C34 . . . . -176.26(9) ?
    C30 P2 C36 C41 . . . . -5.45(12) ?
    C13 P2 C36 C41 . . . . 105.01(11) ?
    Pd1 P2 C36 C41 . . . . -131.55(10) ?
    C30 P2 C36 C37 . . . . 176.27(10) ?
    C13 P2 C36 C37 . . . . -73.27(11) ?
    Pd1 P2 C36 C37 . . . . 50.17(10) ?
    C41 C36 C37 C38 . . . . -0.9(2) ?
    P2 C36 C37 C38 . . . . 177.46(11) ?
    C36 C37 C38 C39 . . . . 0.1(2) ?
    C37 C38 C39 C40 . . . . 1.0(2) ?
    C38 C39 C40 C41 . . . . -1.2(2) ?
    C37 C36 C41 C40 . . . . 0.70(19) ?
    P2 C36 C41 C40 . . . . -177.56(10) ?
    C39 C40 C41 C36 . . . . 0.4(2) ?
loop_
    _geom_hbond_atom_site_label_D
    _geom_hbond_atom_site_label_H
    _geom_hbond_atom_site_label_A
    _geom_hbond_site_symmetry_A
    _geom_hbond_distance_DH
    _geom_hbond_distance_HA
    _geom_hbond_distance_DA
    _geom_hbond_angle_DHA
    C6 H6 O1 2_566 1.00 2.40 3.3365(17) 155.7
    C15 H15 Cl1 1_455 0.95 2.70 3.4262(12) 133.3
    C19 H19 Cl1 . 0.95 2.66 3.2410(12) 119.7
    C23 H23 O1 2_566 0.95 2.47 3.3239(16) 148.9
    C25 H25 Cl1 . 0.95 2.70 3.5075(13) 143.2
    C29 H29 O1 2_566 0.95 2.45 3.3201(16) 152.3
    C31 H31 Cl2 . 0.95 2.76 3.3893(13) 124.5
    C42 H42A O2 . 0.98 2.42 3.368(2) 162.6
    C45 H45A Cl1 2_666 0.98 2.83 3.6881(16) 147.0
data_global
_journal_date_recd_electronic     2011-08-24
_journal_date_accepted     2011-09-05
_journal_name_full     'Acta Crystallographica, Section E'
_journal_year     2011
_journal_volume     67
_journal_issue     10
_journal_page_first     m1377
_journal_page_last     m1378
_journal_paper_category     QM
_journal_coeditor_code     GK2404
_publ_contact_author_name     'Kurt Mereiter'
_publ_contact_author_address
;
Institute of Chemical Technologies and Analytics
Vienna University of Technology
Getreidemarkt 9/164SC
A-1060 Vienna
Austria
;
_publ_contact_author_email     'kurt.mereiter@tuwien.ac.at'
_publ_contact_author_fax     '43 1 58801 17199'
_publ_contact_author_phone     '43 1 58801 17111'
_publ_section_title
;\
<i>rac</i>-Dichlorido(1-{(diphenylphosphanyl)[2-(diphenylphosphanyl)\
phenyl]methyl}ferrocene-\k^2^<i>P</i>,<i>P</i>')palladium(II)
dimethyl sulfoxide disolvate
;
loop_
    _publ_author_name
    _publ_author_footnote
    _publ_author_address
    'Schuecker, Raffael' .
;
Institute of Organic Chemistry
University of Vienna
W\"ahringerstrasse 38
A-1090 Vienna
Austria
;
    'Weissensteiner, Walter' .
;
Institute of Organic Chemistry
University of Vienna
W\"ahringerstrasse 38
A-1090 Vienna
Austria
;
    'Mereiter, Kurt' .
;
Institute of Chemical Technologies and Analytics
Vienna University of Technology
Getreidemarkt 9/164SC
A-1060 Vienna
Austria
;
_publ_section_synopsis     .
