# Supplementary material for: rac-Dichlorido(1-{(diphenyl­phosphan­yl)[2-(diphenyl­phosphan­yl)phen­yl]meth­yl}ferrocene-κ2 P,P′)palladium(II) dimethyl sulfoxide disolvate
Source: Acta Crystallogr Sect E Struct Rep Online. 2011 Sep 14;67(Pt 10):m1377–8. doi: 10.1107/S160053681103618X (PMC3201499; doi:10.1107/S160053681103618X)
Supplement: Supplementary file 2 [file e-67-m1377-Isup2.hkl]

# 
# h,k,l, Fc-squared, Fo-squared, sigma(Fo-squared) and status flag 
# 
data_I
_shelx_title ' 1327m in P-1,RASC057b Schuecker PdCl2FcPP+2dmso' 
_shelx_refln_list_code          4 
_shelx_F_calc_maximum      313.20 
_exptl_crystal_F_000      1000.00 
_reflns_d_resolution_high  0.7106 
 
loop_ 
 _symmetry_equiv_pos_as_xyz 
 'x, y, z' 
 '-x, -y, -z' 
 
_cell_length_a    10.9878 
_cell_length_b    11.5275 
_cell_length_c    17.1405 
_cell_angle_alpha  78.720 
_cell_angle_beta   81.796 
_cell_angle_gamma  78.143 
 
_shelx_F_squared_multiplier     1.000 
 
loop_ 
 _refln_index_h 
 _refln_index_k 
 _refln_index_l 
 _refln_F_squared_calc 
 _refln_F_squared_meas 
 _refln_F_squared_sigma 
 _refln_observed_status 
   2   0   0     5463.39     5550.98     62.51 o 
   3   0   0     9697.76     9979.51    111.95 o 
   4   0   0     1117.24     1208.90     15.27 o 
   5   0   0     6634.02     6620.00     67.44 o 
   6   0   0     2149.70     1801.14     20.04 o 
   7   0   0     2417.23     2469.57     30.77 o 
   8   0   0     1252.29     1144.83     16.77 o 
   9   0   0     1961.89     1896.29     25.69 o 
  10   0   0     1158.48     1114.17     17.16 o 
  11   0   0       84.33       95.18      5.25 o 
  12   0   0       10.36       16.67      3.05 o 
  13   0   0     3385.82     3474.10     45.16 o 
  14   0   0      171.58      177.65      6.94 o 
  15   0   0        1.13        1.72      3.20 o 
 -14   1   0        0.64        8.26      3.72 o 
 -13   1   0      148.59      140.29      6.19 o 
 -12   1   0      147.29      149.23      6.18 o 
 -11   1   0      230.82      232.03      6.93 o 
 -10   1   0      424.48      354.58      8.25 o 
  -9   1   0      304.96      275.02      7.13 o 
  -8   1   0      519.63      520.12      9.70 o 
  -7   1   0     7738.96     7626.09     87.87 o 
  -6   1   0     7682.75     7623.02     77.80 o 
  -5   1   0      233.11      153.73      3.57 o 
  -4   1   0     2572.52     2527.60     28.91 o 
  -3   1   0      297.34      221.57      3.44 o 
  -2   1   0     5555.99     5459.51     55.29 o 
  -1   1   0     5795.85     5653.51     91.19 o 
   1   1   0     2371.05     2327.73     55.11 o 
   2   1   0    21422.20    21588.62    341.79 o 
   3   1   0     9045.61     8817.03     99.05 o 
   4   1   0      529.83      550.13      7.85 o 
   5   1   0      528.00      498.38      7.84 o 
   6   1   0      436.75      420.75      9.16 o 
   7   1   0     9894.16     9706.75    110.75 o 
   8   1   0     3237.99     3143.10     38.60 o 
   9   1   0     1608.39     1530.23     21.30 o 
  10   1   0      765.77      791.17     15.54 o 
  11   1   0       33.63       20.01      3.75 o 
  12   1   0     1132.33     1156.56     18.50 o 
  13   1   0      434.45      427.15     10.09 o 
  14   1   0       11.05       16.32      3.51 o 
  15   1   0       60.54       49.96      5.49 o 
 -14   2   0     2679.82     2774.27     59.81 o 
 -13   2   0      847.73      806.30     17.33 o 
 -12   2   0      181.05      178.55      7.72 o 
 -11   2   0       65.64       69.23      5.18 o 
 -10   2   0       94.32       68.13      3.96 o 
  -9   2   0      460.82      476.00     11.33 o 
  -8   2   0     5383.12     5483.41     65.04 o 
  -7   2   0      229.97      243.36      5.14 o 
  -6   2   0       27.42       36.54      2.89 o 
  -3   2   0    18128.85    18766.85    187.65 o 
  -2   2   0        8.37        4.57      1.05 o 
  -1   2   0    46534.56    47366.63    530.62 o 
   0   2   0      272.35      283.74      4.69 o 
   1   2   0       62.23       42.85      2.27 o 
   2   2   0    36177.42    37069.39    371.92 o 
   3   2   0     1210.06     1341.88     14.57 o 
   4   2   0     3672.36     3847.52     44.45 o 
   5   2   0    12444.20    11615.74    130.94 o 
   6   2   0     2010.13     1882.68     23.72 o 
   7   2   0     2238.12     2314.75     29.05 o 
   8   2   0       52.13       45.46      2.98 o 
   9   2   0       36.66       30.62      3.10 o 
  10   2   0     2504.54     2558.48     33.38 o 
  11   2   0     2550.68     2647.87     34.78 o 
  12   2   0        9.86        9.36      3.04 o 
  13   2   0      225.87      247.31     12.03 o 
  14   2   0        0.49        1.45      4.01 o 
  15   2   0       58.17       51.48      5.69 o 
 -14   3   0     1225.78     1207.58     53.79 o 
 -13   3   0      367.06      391.24     17.18 o 
 -12   3   0      235.33      236.45      8.80 o 
 -11   3   0      112.63      123.36      6.62 o 
 -10   3   0      906.89      868.97     17.19 o 
  -9   3   0     1925.64     2085.15     28.07 o 
  -8   3   0      193.49      164.94      5.49 o 
  -7   3   0      622.02      637.01      9.41 o 
  -6   3   0     2963.26     2933.27     31.91 o 
  -5   3   0     1011.92     1221.17     15.81 o 
  -4   3   0       17.97       33.13      2.82 o 
  -3   3   0     1545.02     1671.55     18.43 o 
  -2   3   0    14814.17    15169.43    169.72 o 
  -1   3   0     1106.23      989.42     12.79 o 
   0   3   0       13.41       11.42      0.99 o 
   1   3   0      196.54      191.31      5.55 o 
   2   3   0       64.89       89.84      2.33 o 
   3   3   0      696.64      742.05      8.73 o 
   4   3   0    29772.50    29946.00    298.57 o 
   5   3   0     5937.54     5531.93     56.74 o 
   6   3   0      149.39      180.83      5.80 o 
   7   3   0     2321.54     2259.59     28.51 o 
   8   3   0        0.18        7.78      4.06 o 
   9   3   0      481.22      430.37      8.90 o 
  10   3   0      695.61      662.04     12.05 o 
  11   3   0       14.79       12.46      2.86 o 
  12   3   0     2324.45     2297.01     31.38 o 
  13   3   0     2883.79     2847.68     44.72 o 
  14   3   0      533.61      528.81     14.15 o 
  15   3   0       16.01       13.45      4.57 o 
 -13   4   0       13.70       13.79      5.08 o 
 -12   4   0      597.45      555.55     17.31 o 
 -11   4   0      719.43      760.15     16.28 o 
 -10   4   0      339.44      293.12      9.40 o 
  -9   4   0     1256.82     1131.70     40.04 o 
  -8   4   0       15.42        8.50      3.41 o 
  -7   4   0      434.30      451.38     12.71 o 
  -6   4   0     1130.14     1076.57     13.72 o 
  -5   4   0      136.04      173.36      4.16 o 
  -4   4   0     1952.77     1991.62     22.16 o 
  -3   4   0     9873.17     9885.48    100.13 o 
  -2   4   0    12529.35    13060.71    146.79 o 
  -1   4   0    11301.35    11713.57    131.47 o 
   0   4   0       43.61       48.58      1.97 o 
   2   4   0     4897.69     5345.60     77.17 o 
   3   4   0      117.58      126.79      2.89 o 
   5   4   0       80.16       74.12      4.16 o 
   6   4   0     6185.46     6204.61     63.87 o 
   7   4   0    15471.23    15674.82    176.79 o 
   8   4   0     1257.40     1188.46     17.05 o 
   9   4   0       37.43       41.57      3.34 o 
  10   4   0     1983.35     1945.38     26.64 o 
  11   4   0     1131.37     1074.02     17.10 o 
  12   4   0     1224.23     1133.54     21.79 o 
  13   4   0     1580.41     1541.03     27.84 o 
  14   4   0      179.87      195.04      8.78 o 
  15   4   0      152.19      164.43     10.70 o 
 -13   5   0      294.48      334.88     13.85 o 
 -12   5   0       77.97       81.45      8.22 o 
 -11   5   0      247.08      268.10     11.56 o 
 -10   5   0     2099.87     2221.28     44.02 o 
  -9   5   0     8088.81     8452.73    117.46 o 
  -8   5   0     1238.17     1287.60     22.52 o 
  -7   5   0       88.52       73.32      3.96 o 
  -6   5   0     1128.66     1187.74     17.20 o 
  -5   5   0      667.69      607.59     10.21 o 
  -4   5   0     8063.16     8419.38     86.18 o 
  -2   5   0       53.29       61.43      3.41 o 
  -1   5   0     1388.88     1147.32     18.97 o 
   0   5   0     7214.92     7618.08     77.33 o 
   1   5   0      550.06      545.48     14.58 o 
   2   5   0      236.86      178.23      3.86 o 
   3   5   0     2322.88     2217.26     24.01 o 
   4   5   0      951.06      832.34     10.36 o 
   5   5   0     2990.72     3103.30     33.14 o 
   6   5   0      382.11      328.30      5.65 o 
   7   5   0     1078.71     1068.78     15.97 o 
   8   5   0     1352.55     1259.14     38.96 o 
   9   5   0     3980.38     3830.81    104.81 o 
  10   5   0     3042.17     2950.83     37.77 o 
  11   5   0        1.17        8.60      6.05 o 
  12   5   0      407.47      358.55     14.17 o 
  13   5   0        4.15        5.16      3.60 o 
  14   5   0      554.23      523.03     13.90 o 
  15   5   0     1858.13     1832.50     40.14 o 
 -12   6   0       62.08       64.70      7.16 o 
 -11   6   0        1.55        6.16      4.22 o 
 -10   6   0      675.17      687.05     19.46 o 
  -9   6   0     2915.11     2892.64     54.45 o 
  -8   6   0        5.17        5.21      3.42 o 
  -7   6   0     4505.22     4491.61     54.88 o 
  -6   6   0     1815.03     2008.31     26.82 o 
  -5   6   0      667.77      761.91     12.57 o 
  -4   6   0     1278.56     1127.67     16.20 o 
  -3   6   0       33.78       43.27      3.13 o 
  -2   6   0    11764.04    12143.18    137.63 o 
  -1   6   0     3428.92     3243.11     38.84 o 
   0   6   0       11.75       12.24      1.35 o 
   1   6   0        0.74        1.38      1.47 o 
   2   6   0        0.38        7.66      1.47 o 
   3   6   0     6701.68     7112.38     72.73 o 
   4   6   0     3864.11     3835.13     40.54 o 
   5   6   0      534.33      502.40      7.51 o 
   6   6   0     2504.26     2344.30     26.15 o 
   7   6   0       27.15       31.89      2.75 o 
   8   6   0      554.37      611.40     12.15 o 
   9   6   0     1243.94     1126.35     21.64 o 
  10   6   0       19.80       25.26      7.50 o 
  11   6   0     2141.04     2106.01     34.62 o 
  12   6   0     2421.81     2260.75     37.11 o 
  13   6   0      208.03      216.38      8.73 o 
  14   6   0        0.09       -2.30      3.64 o 
 -12   7   0     1308.96     1382.82     39.92 o 
 -11   7   0       24.83       27.92      6.07 o 
 -10   7   0       47.92       49.24      5.98 o 
  -9   7   0       74.89       70.66      6.79 o 
  -8   7   0      553.39      551.59     13.14 o 
  -7   7   0     2600.84     2677.27     51.87 o 
  -6   7   0      594.77      597.98     15.66 o 
  -5   7   0     3287.05     3259.62     40.83 o 
  -4   7   0      272.45      283.19      9.81 o 
  -3   7   0     6429.41     6580.22     76.81 o 
  -2   7   0     2833.65     2735.87     34.04 o 
  -1   7   0     1208.49     1145.22     16.07 o 
   0   7   0        3.09        8.38      2.60 o 
   1   7   0     6188.70     6251.47     64.45 o 
   2   7   0     1115.30     1155.70     16.07 o 
   3   7   0     2509.38     2484.95     27.41 o 
   4   7   0      763.57      848.97     11.07 o 
   5   7   0      201.10      178.61      4.36 o 
   6   7   0        5.36       20.53      3.25 o 
   7   7   0      194.33      221.32      7.45 o 
   8   7   0     1538.21     1445.10     24.34 o 
   9   7   0       42.95       52.53      5.19 o 
  10   7   0     1734.88     1685.85     28.90 o 
  11   7   0     2957.46     2916.17     59.22 o 
  12   7   0      450.47      421.97     12.19 o 
  13   7   0        7.78        7.44      3.99 o 
  14   7   0      243.11      229.83      9.38 o 
 -11   8   0      514.19      572.27     18.66 o 
 -10   8   0     3210.96     3178.50    145.91 o 
  -9   8   0      591.48      555.81     18.09 o 
  -8   8   0        9.26       10.02      3.37 o 
  -7   8   0      585.93      587.95     22.66 o 
  -6   8   0       33.64       37.47      4.23 o 
  -5   8   0     8486.86     8695.73    101.41 o 
  -4   8   0     4799.63     4914.66     68.19 o 
  -3   8   0        5.23       13.63      2.69 o 
  -2   8   0      153.67      145.98      5.10 o 
  -1   8   0      705.39      619.08     10.76 o 
   0   8   0      272.46      260.68      7.27 o 
   1   8   0     1600.90     1686.23     19.56 o 
   2   8   0      901.61      859.32     11.56 o 
   3   8   0     4595.94     4741.33     50.15 o 
   4   8   0     8856.06     8953.38    102.27 o 
   5   8   0      154.76      177.89      5.48 o 
   6   8   0     1575.77     1524.11     30.47 o 
   7   8   0      864.50      850.86     31.48 o 
   8   8   0     1703.87     1673.08     37.27 o 
   9   8   0     1056.36     1030.00     19.83 o 
  10   8   0      103.42       93.98      5.90 o 
  11   8   0        0.02        5.46      3.78 o 
  12   8   0     1080.37     1111.87     22.41 o 
  13   8   0      329.51      291.52     14.70 o 
  14   8   0     1011.76     1013.55     21.67 o 
 -10   9   0      784.96      773.46     22.23 o 
  -9   9   0      280.14      286.47     12.88 o 
  -8   9   0      340.52      345.27     15.00 o 
  -7   9   0       12.22       20.22      3.94 o 
  -6   9   0      119.20      112.35      6.24 o 
  -5   9   0     1443.25     1404.41     24.61 o 
  -4   9   0      188.89      162.96      6.00 o 
  -3   9   0    11884.13    11761.04    135.12 o 
  -2   9   0     5518.26     5604.84     66.91 o 
  -1   9   0     1184.15     1178.06     25.32 o 
   0   9   0        1.26        8.36      2.35 o 
   1   9   0      672.17      652.84     12.67 o 
   2   9   0      877.00      895.68     13.83 o 
   3   9   0     2107.03     2136.25     24.52 o 
   4   9   0      506.82      515.25     14.34 o 
   5   9   0      467.05      473.53     10.66 o 
   6   9   0      571.75      620.70     11.55 o 
   7   9   0      279.39      310.04      9.20 o 
   8   9   0     1103.50     1144.77     21.18 o 
   9   9   0      313.87      292.50      9.82 o 
  10   9   0      957.31      967.76     48.59 o 
  11   9   0        2.63        1.76      3.45 o 
  12   9   0        5.91        8.37      4.08 o 
  13   9   0      178.57      189.45      8.91 o 
  -9  10   0      841.72      854.16     23.76 o 
  -8  10   0     1391.63     1438.65     26.59 o 
  -7  10   0      208.88      197.99      8.49 o 
  -6  10   0      184.87      159.50      7.38 o 
  -5  10   0      906.96      920.66     18.54 o 
  -4  10   0      345.76      339.15     10.09 o 
  -3  10   0     1813.06     1787.50     25.23 o 
  -2  10   0     1276.07     1236.63     18.87 o 
  -1  10   0      731.34      671.97     15.61 o 
   0  10   0     2433.52     2542.97     33.27 o 
   1  10   0     6156.81     6285.71     85.43 o 
   2  10   0      185.94      191.29      5.93 o 
   3  10   0     1322.80     1258.41     38.67 o 
   4  10   0      898.69      890.71     17.32 o 
   5  10   0     2308.51     2338.60     71.62 o 
   6  10   0     3017.82     3168.21     47.22 o 
   7  10   0        4.74        5.34      3.46 o 
   8  10   0      486.54      432.83     11.62 o 
   9  10   0      355.10      367.02     10.92 o 
  10  10   0     1126.08     1077.96     22.19 o 
  11  10   0      993.40     1017.46     21.11 o 
  12  10   0       13.13       14.55      4.32 o 
  13  10   0       21.03       30.14      5.40 o 
  -8  11   0        1.95        0.96      3.58 o 
  -7  11   0       96.23       87.49      6.34 o 
  -6  11   0     3388.23     3319.18     50.78 o 
  -5  11   0      910.49      887.15     18.57 o 
  -4  11   0      189.63      153.25      7.19 o 
  -3  11   0      250.56      240.78      8.63 o 
  -2  11   0        0.35       -0.03      2.80 o 
  -1  11   0      720.50      689.04     12.81 o 
   0  11   0     3601.51     3663.38     46.10 o 
   1  11   0      305.84      296.50      7.93 o 
   2  11   0     2657.18     2725.62     53.84 o 
   3  11   0      179.81      196.99      7.59 o 
   4  11   0      130.59      132.45      6.60 o 
   5  11   0      326.19      341.14      9.90 o 
   6  11   0     1043.14     1039.85     26.20 o 
   7  11   0     1232.23     1297.58     30.94 o 
   8  11   0     5056.30     5245.73     75.82 o 
   9  11   0      632.45      630.95     15.34 o 
  10  11   0      879.60      914.89     19.73 o 
  11  11   0      120.80      114.36      7.16 o 
  12  11   0        2.65        2.62      6.78 o 
  -7  12   0      459.50      477.95     13.59 o 
  -6  12   0      490.40      453.75     13.08 o 
  -5  12   0      108.83      103.65      6.60 o 
  -4  12   0      916.48      854.36     32.89 o 
  -3  12   0      268.86      280.24     11.20 o 
  -2  12   0      235.76      226.55      8.63 o 
  -1  12   0       69.96       65.27      5.24 o 
   0  12   0        6.43        4.31      3.45 o 
   1  12   0     2923.69     2847.79     44.11 o 
   2  12   0     6441.77     6627.47    117.57 o 
   3  12   0     3296.70     3370.87     50.93 o 
   4  12   0      682.77      681.19     15.69 o 
   5  12   0      234.23      229.84      9.95 o 
   6  12   0        0.01        0.19      3.72 o 
   7  12   0      557.26      564.40     17.83 o 
   8  12   0      568.10      534.48     23.54 o 
   9  12   0        0.25       10.13      4.07 o 
  10  12   0      406.54      404.44     12.62 o 
  11  12   0      587.04      626.27     20.76 o 
  -6  13   0      510.75      527.92     14.65 o 
  -5  13   0     1936.88     1917.57     33.35 o 
  -4  13   0     1693.45     1672.15     29.62 o 
  -3  13   0      140.49      145.78      7.60 o 
  -2  13   0      260.82      266.64     14.90 o 
  -1  13   0      342.38      354.02     13.76 o 
   0  13   0      308.67      293.68     22.12 o 
   1  13   0        0.77        3.47      3.60 o 
   2  13   0      129.40      133.93     15.15 o 
   3  13   0       26.58       28.43      4.60 o 
   4  13   0     2730.90     2867.23     45.27 o 
   5  13   0     1823.33     1785.96     34.31 o 
   6  13   0       95.51      104.43      6.65 o 
   7  13   0       90.91       91.10      7.96 o 
   8  13   0        6.39       12.03      5.12 o 
   9  13   0      459.23      455.70     16.92 o 
  10  13   0      518.57      472.16     44.75 o 
  -4  14   0       21.06        8.88      5.41 o 
  -3  14   0        2.32        0.75      4.87 o 
  -2  14   0      946.10      937.70     25.27 o 
  -1  14   0      730.75      735.34     21.59 o 
   0  14   0      186.29      204.29     10.93 o 
   1  14   0      205.17      200.49     11.35 o 
   2  14   0      205.78      224.11     11.41 o 
   3  14   0       24.99       28.55      4.89 o 
   4  14   0      863.10      844.30     18.90 o 
   5  14   0      423.12      432.87     14.69 o 
   6  14   0      681.58      664.03     22.42 o 
   7  14   0     2263.75     2265.67     47.52 o 
   8  14   0     1167.09     1177.14     79.89 o 
   9  14   0      136.41      129.15     15.11 o 
  -2  15   0      109.84       88.14     12.34 o 
  -1  15   0       47.01       36.76      6.58 o 
   0  15   0      173.70      140.86      9.99 o 
   1  15   0     1041.73     1125.64     31.88 o 
   2  15   0        2.15        3.90      4.36 o 
   3  15   0        9.02       14.44      5.44 o 
   4  15   0        3.51        5.30      5.45 o 
   5  15   0      273.86      293.84     11.10 o 
   6  15   0     1529.16     1505.75     35.15 o 
   7  15   0      813.45      798.13     23.50 o 
  -7 -15   1      723.94      752.59     22.23 o 
  -6 -15   1      865.55      848.48     24.05 o 
  -5 -15   1      152.85      142.66     14.27 o 
  -4 -15   1      167.83      191.53     11.11 o 
  -3 -15   1       22.72       33.46      6.74 o 
  -2 -15   1        0.05        7.11      5.38 o 
  -1 -15   1       10.47       11.76      5.64 o 
   0 -15   1      295.07      304.05     13.87 o 
   1 -15   1     1264.72     1232.63     30.96 o 
   2 -15   1     1435.21     1309.04     45.36 o 
  -9 -14   1      604.29      638.98     21.94 o 
  -8 -14   1      948.27      933.23     25.44 o 
  -7 -14   1        4.72       13.39      5.41 o 
  -6 -14   1     1255.75     1243.01     30.04 o 
  -5 -14   1       27.25       17.79      4.48 o 
  -4 -14   1       39.93       53.04      6.89 o 
  -3 -14   1       21.99       28.05      6.20 o 
  -2 -14   1      128.90      143.61      9.95 o 
  -1 -14   1     1019.67     1066.84     55.07 o 
   0 -14   1     1224.77     1258.52     61.32 o 
   1 -14   1       33.10       44.71      6.71 o 
   2 -14   1       38.65       31.23      5.94 o 
   3 -14   1      354.74      342.08     28.90 o 
   4 -14   1      760.29      685.08     16.91 o 
 -10 -13   1        8.43        0.93      5.28 o 
  -9 -13   1      280.25      309.93     14.07 o 
  -8 -13   1       42.82       46.60      6.80 o 
  -7 -13   1      685.04      723.31     30.14 o 
  -6 -13   1      740.54      748.87     40.68 o 
  -5 -13   1       59.80       67.52      5.69 o 
  -4 -13   1      311.50      328.35     11.03 o 
  -3 -13   1     1026.38     1028.93     20.94 o 
  -2 -13   1      315.00      333.31     10.63 o 
  -1 -13   1     1748.90     1761.19     38.25 o 
   0 -13   1       49.72       44.96      6.21 o 
   1 -13   1      775.39      697.67     20.53 o 
   2 -13   1      188.34      201.01      8.45 o 
   3 -13   1      301.18      262.71      9.59 o 
   4 -13   1      102.18       73.49      6.03 o 
   5 -13   1      192.80      220.48      9.70 o 
   6 -13   1      976.23      983.11     21.00 o 
 -11 -12   1      179.56      203.19      9.59 o 
 -10 -12   1     1391.27     1480.84     27.73 o 
  -9 -12   1      869.57      873.28     22.69 o 
  -8 -12   1     1258.93     1241.13     29.89 o 
  -7 -12   1       15.14       12.06      5.18 o 
  -6 -12   1      980.17     1007.06     23.03 o 
  -5 -12   1      100.38      104.33      6.12 o 
  -4 -12   1     1876.82     1873.45     31.70 o 
  -3 -12   1     1720.39     1713.38     29.44 o 
  -2 -12   1      476.23      447.84     12.30 o 
  -1 -12   1      199.53      188.94      8.18 o 
   0 -12   1       18.60       12.53      3.60 o 
   1 -12   1       44.43       31.96      4.32 o 
   2 -12   1      110.62      106.62      6.35 o 
   3 -12   1      493.11      459.81     17.59 o 
   4 -12   1      322.25      299.63     10.32 o 
   5 -12   1     1259.36     1161.83     22.96 o 
   6 -12   1     1107.77     1066.95     29.65 o 
   7 -12   1      689.94      733.56     17.46 o 
 -12 -11   1      133.21      124.17      7.69 o 
 -11 -11   1      431.34      415.66     12.71 o 
 -10 -11   1     2828.53     2883.36     46.07 o 
  -9 -11   1     2089.73     2127.29     35.51 o 
  -8 -11   1       15.39       19.86      4.24 o 
  -7 -11   1     1070.52     1052.97     24.48 o 
  -6 -11   1       10.73       17.10      3.63 o 
  -5 -11   1      217.49      232.93      8.28 o 
  -4 -11   1      256.93      273.43      9.08 o 
  -3 -11   1      708.90      731.64     15.49 o 
  -2 -11   1     2757.58     2893.85     53.67 o 
  -1 -11   1     2739.26     2735.76     38.22 o 
   0 -11   1      291.20      301.67      7.95 o 
   1 -11   1      188.31      176.74      7.46 o 
   2 -11   1        7.84       15.59      5.75 o 
   3 -11   1      136.59      115.20     12.24 o 
   4 -11   1      928.07      927.25     19.27 o 
   5 -11   1       56.13       53.39      5.07 o 
   6 -11   1       95.28       99.35      6.36 o 
   7 -11   1      235.30      222.45      9.16 o 
   8 -11   1      565.61      570.04     15.01 o 
 -13 -10   1     1533.33     1568.57     36.80 o 
 -12 -10   1       35.11       32.69      5.16 o 
 -11 -10   1      130.57      132.76      9.17 o 
 -10 -10   1      435.24      447.45     13.94 o 
  -9 -10   1      434.39      431.68     11.97 o 
  -8 -10   1     1576.90     1574.13     36.08 o 
  -7 -10   1     4862.68     4986.67     71.37 o 
  -6 -10   1      182.24      172.75      6.24 o 
  -5 -10   1      907.37      905.18     18.86 o 
  -4 -10   1      334.02      308.79      9.10 o 
  -3 -10   1      109.69      107.03      5.60 o 
  -2 -10   1     1471.52     1464.81     20.99 o 
  -1 -10   1     4181.14     4227.56     51.66 o 
   0 -10   1     1571.24     1525.74     23.68 o 
   1 -10   1     2382.73     2477.39     32.52 o 
   2 -10   1        4.65        3.47      2.47 o 
   3 -10   1      614.31      609.25     13.79 o 
   4 -10   1      746.45      784.96     16.44 o 
   5 -10   1      181.90      170.83      7.35 o 
   6 -10   1      691.37      698.32     15.88 o 
   7 -10   1        4.42        5.93      3.45 o 
   8 -10   1       24.66       33.11      4.60 o 
   9 -10   1       14.69        7.17      5.21 o 
 -13  -9   1      328.27      349.72     14.94 o 
 -12  -9   1      212.86      202.01      9.01 o 
 -11  -9   1      158.82      145.95      7.57 o 
 -10  -9   1     1494.95     1498.54     26.98 o 
  -9  -9   1       22.53       34.18      7.13 o 
  -8  -9   1      944.15      971.50     18.99 o 
  -7  -9   1      138.71      156.85      6.98 o 
  -6  -9   1     2182.59     2165.33     29.15 o 
  -5  -9   1     2347.46     2471.69     32.14 o 
  -4  -9   1     4684.55     4705.26     90.77 o 
  -3  -9   1      688.57      702.44     13.21 o 
  -2  -9   1     2121.78     2070.60     27.05 o 
  -1  -9   1        8.29       12.06      2.66 o 
   0  -9   1     1141.92     1144.19     16.92 o 
   1  -9   1      780.19      790.55     13.11 o 
   2  -9   1      842.07      791.05     13.31 o 
   3  -9   1     1049.61     1010.74     16.03 o 
   4  -9   1      354.82      307.18      9.22 o 
   5  -9   1      532.48      462.18     11.91 o 
   6  -9   1       74.28       79.88      5.44 o 
   7  -9   1        2.02        3.39      3.02 o 
   8  -9   1       14.35       15.00      3.85 o 
   9  -9   1     2368.83     2304.05     46.79 o 
  10  -9   1     1449.88     1406.29     32.94 o 
 -14  -8   1        1.91        2.11      4.64 o 
 -13  -8   1      762.07      738.21     17.68 o 
 -12  -8   1      909.54      900.45     20.14 o 
 -11  -8   1     1090.90     1113.45     21.81 o 
 -10  -8   1     2673.10     2585.32     40.77 o 
  -9  -8   1     1368.53     1440.27     25.38 o 
  -8  -8   1     1299.11     1283.51     22.78 o 
  -7  -8   1     1573.89     1527.53     25.45 o 
  -6  -8   1      162.81      161.63      4.67 o 
  -5  -8   1     3587.65     3753.01     40.71 o 
  -4  -8   1     1920.32     1955.38     22.57 o 
  -3  -8   1     4781.95     4912.13     51.80 o 
  -2  -8   1     7824.87     7999.41     82.21 o 
  -1  -8   1     1616.04     1600.36     18.90 o 
   0  -8   1     1784.55     1681.89     22.41 o 
   1  -8   1     2501.39     2517.54     31.84 o 
   2  -8   1     3184.15     3248.88     40.29 o 
   3  -8   1     9089.90     9309.38    182.78 o 
   4  -8   1     3250.21     3283.05     41.13 o 
   5  -8   1      791.05      735.70     15.36 o 
   6  -8   1       81.99       75.98      5.21 o 
   7  -8   1      293.60      302.60      9.40 o 
   8  -8   1      197.27      192.11      8.90 o 
   9  -8   1      215.86      189.15     12.20 o 
  10  -8   1       57.73       51.68      7.12 o 
  11  -8   1      645.14      598.27     26.44 o 
 -14  -7   1      445.47      439.40     18.91 o 
 -13  -7   1     1021.36      980.32     20.47 o 
 -12  -7   1      589.19      564.12     22.40 o 
 -11  -7   1       21.25       28.05      4.30 o 
 -10  -7   1      779.97      772.18     16.67 o 
  -9  -7   1     2283.69     2310.57     48.62 o 
  -8  -7   1      835.98      899.18     17.45 o 
  -7  -7   1       14.29       13.14      2.40 o 
  -6  -7   1      320.15      329.52      6.20 o 
  -5  -7   1      586.39      548.03      8.33 o 
  -4  -7   1     4748.07     4759.11     50.03 o 
  -3  -7   1    21012.18    21904.66    219.62 o 
  -2  -7   1     7398.98     7495.31     86.13 o 
  -1  -7   1     2843.19     3014.11     36.39 o 
   0  -7   1     4038.63     4354.00     45.83 o 
   1  -7   1        0.30        7.83      2.20 o 
   2  -7   1       14.62       33.04      4.87 o 
   3  -7   1     4917.77     4981.31     59.18 o 
   4  -7   1      249.43      254.32      8.65 o 
   5  -7   1     2499.16     2632.87     36.34 o 
   6  -7   1     2659.68     2623.87     62.15 o 
   7  -7   1      355.29      367.22     11.39 o 
   8  -7   1        1.52        3.76      2.86 o 
   9  -7   1        8.25       13.95      5.96 o 
  10  -7   1      333.68      314.44     13.85 o 
  11  -7   1      565.56      579.14     18.64 o 
  12  -7   1      216.82      237.21     12.10 o 
 -14  -6   1        1.58        1.31      4.97 o 
 -13  -6   1      251.92      220.59      8.98 o 
 -12  -6   1        0.57        1.21      3.54 o 
 -11  -6   1     2065.37     2072.29     34.24 o 
 -10  -6   1     3589.22     3668.49     54.48 o 
  -9  -6   1      931.34      923.67     14.91 o 
  -8  -6   1       36.61       37.53      3.16 o 
  -7  -6   1        8.91       12.29      2.25 o 
  -6  -6   1     4375.44     4533.08     47.88 o 
  -5  -6   1     2351.06     2421.13     26.75 o 
  -4  -6   1      334.53      268.88      5.08 o 
  -3  -6   1      151.36      130.64      3.45 o 
  -2  -6   1     1164.55     1203.28     14.21 o 
  -1  -6   1     4733.22     4834.41     50.15 o 
   0  -6   1    29796.78    31451.53    313.77 o 
   1  -6   1      375.45      397.68      6.14 o 
   2  -6   1      507.98      473.99     13.62 o 
   3  -6   1      349.27      322.38      6.61 o 
   4  -6   1     1634.38     1783.74     23.66 o 
   5  -6   1      540.12      536.81     11.25 o 
   6  -6   1      140.40      125.42      5.17 o 
   7  -6   1     3191.80     3344.64     42.12 o 
   8  -6   1     4375.47     4364.89     76.92 o 
   9  -6   1      969.76      945.17     34.82 o 
  10  -6   1      610.78      619.97     18.55 o 
  11  -6   1       70.16       55.86      6.77 o 
  12  -6   1      156.38      183.84     10.46 o 
 -15  -5   1      170.08      217.65     12.03 o 
 -14  -5   1      246.02      245.18     12.07 o 
 -13  -5   1       40.14       41.98      5.01 o 
 -12  -5   1      186.53      163.76      7.82 o 
 -11  -5   1     3438.10     3471.15     52.21 o 
 -10  -5   1       12.29       23.18      3.17 o 
  -9  -5   1     2817.85     2881.17     41.98 o 
  -8  -5   1       26.64       32.74      2.96 o 
  -7  -5   1       31.10       37.66      3.39 o 
  -6  -5   1     1096.34     1186.85     14.47 o 
  -5  -5   1     9736.72     9899.93    100.51 o 
  -4  -5   1     9173.28     9820.17    130.10 o 
  -3  -5   1      568.40      407.19      6.14 o 
  -2  -5   1        0.39        3.36      1.43 o 
  -1  -5   1       21.53       20.96      2.17 o 
   0  -5   1        8.24       10.55      2.71 o 
   1  -5   1     2648.17     2797.49     29.67 o 
   2  -5   1    12625.94    11795.12    133.28 o 
   3  -5   1     3067.82     2875.77     30.97 o 
   4  -5   1     1529.44     1412.35     16.62 o 
   5  -5   1       28.09       31.05      2.53 o 
   6  -5   1      994.19     1057.19     18.19 o 
   7  -5   1     3037.02     3125.05     39.10 o 
   8  -5   1     8506.09     8902.30    103.46 o 
   9  -5   1      256.69      252.46     21.56 o 
  10  -5   1      812.56      838.23     22.03 o 
  11  -5   1        4.59       13.91      4.28 o 
  12  -5   1        1.02        2.13      3.89 o 
  13  -5   1        1.17        0.37      3.68 o 
 -15  -4   1      834.27      777.63     22.26 o 
 -14  -4   1     1651.02     1622.02     51.09 o 
 -13  -4   1      342.86      326.64     10.71 o 
 -12  -4   1     1327.65     1272.41     23.62 o 
 -11  -4   1      570.81      558.59     11.28 o 
 -10  -4   1      462.10      439.19      9.21 o 
  -9  -4   1      848.08      803.95     13.25 o 
  -8  -4   1       47.52       50.83      3.86 o 
  -7  -4   1      291.79      289.43      6.40 o 
  -6  -4   1       59.65       40.32      2.18 o 
  -5  -4   1      278.04      191.50      4.17 o 
  -4  -4   1     5519.58     5692.72     65.04 o 
  -3  -4   1      409.81      519.88      6.94 o 
  -2  -4   1     5213.01     5585.98     57.05 o 
  -1  -4   1     3186.68     2896.33     30.14 o 
   0  -4   1     4369.72     4766.84     48.78 o 
   1  -4   1     9614.68     9410.11     95.08 o 
   2  -4   1    18782.43    19180.36    192.09 o 
   3  -4   1      358.59      434.55      7.06 o 
   4  -4   1     1335.55     1227.97     14.53 o 
   5  -4   1     1086.52     1156.30     19.84 o 
   6  -4   1     2544.84     2555.94     28.51 o 
   7  -4   1       16.02       15.79      3.03 o 
   8  -4   1      289.19      285.23      7.15 o 
   9  -4   1     3917.16     4145.15     59.21 o 
  10  -4   1     4511.14     4614.56     65.75 o 
  11  -4   1      491.59      521.56     16.29 o 
  12  -4   1        5.75        4.64      4.21 o 
  13  -4   1      176.18      189.66     10.42 o 
 -15  -3   1      480.13      465.17     16.76 o 
 -14  -3   1      338.05      298.08     14.09 o 
 -13  -3   1       99.64      107.45      5.57 o 
 -12  -3   1     2244.14     2204.67     30.29 o 
 -11  -3   1      565.68      550.21     10.98 o 
 -10  -3   1       82.59       81.66      5.23 o 
  -9  -3   1      664.19      696.21     12.01 o 
  -8  -3   1     2995.15     2813.57     35.26 o 
  -7  -3   1     1123.30     1190.19     16.61 o 
  -6  -3   1    12274.14    12172.50    137.51 o 
  -5  -3   1      824.43      786.84      9.75 o 
  -4  -3   1     1095.71     1211.48     13.80 o 
  -3  -3   1      789.18      714.10     11.88 o 
  -2  -3   1     6781.15     7023.31     70.85 o 
  -1  -3   1    27453.61    30087.64    301.64 o 
   0  -3   1     6140.26     6070.86     68.10 o 
   1  -3   1     5755.58     6428.13     74.54 o 
   2  -3   1     1353.25     1428.63     15.68 o 
   3  -3   1     2090.40     2306.77     26.15 o 
   4  -3   1     5645.75     5599.97     57.64 o 
   5  -3   1     3243.59     3395.19     36.21 o 
   6  -3   1     1181.68     1177.43     14.52 o 
   7  -3   1     8502.32     8691.92     89.45 o 
   8  -3   1     1774.49     1842.82     24.77 o 
   9  -3   1      112.84      124.47      5.14 o 
  10  -3   1     1024.41      995.51     18.83 o 
  11  -3   1      176.23      182.87      7.48 o 
  12  -3   1     1471.09     1441.38     31.97 o 
  13  -3   1     2197.80     2237.49     45.34 o 
  14  -3   1      173.78      170.79     12.13 o 
 -15  -2   1       88.37       92.90      8.02 o 
 -14  -2   1       48.88       49.28      4.49 o 
 -13  -2   1     3162.51     3158.48     41.51 o 
 -12  -2   1     5219.15     5373.49     65.69 o 
 -11  -2   1     1529.05     1463.76     21.65 o 
 -10  -2   1       29.83       28.01      3.19 o 
  -9  -2   1      372.31      347.14     11.24 o 
  -8  -2   1      514.97      446.85      8.54 o 
  -7  -2   1     5981.49     5841.96     68.05 o 
  -6  -2   1     4997.91     4882.90     62.05 o 
  -5  -2   1      327.80      255.05      5.18 o 
  -4  -2   1     4364.48     4313.66     57.37 o 
  -3  -2   1      372.38      337.38     10.60 o 
  -2  -2   1      733.04      713.31      8.13 o 
  -1  -2   1     9979.75    10140.56    101.63 o 
   0  -2   1     1368.27     1315.30     15.76 o 
   2  -2   1      770.98      826.61      9.42 o 
   3  -2   1      249.32      247.70      5.89 o 
   4  -2   1     3240.42     3510.87     36.60 o 
   5  -2   1     1307.20     1453.81     17.09 o 
   6  -2   1     4985.41     4856.57     50.67 o 
   7  -2   1    15138.81    15891.61    160.36 o 
   8  -2   1      158.97      179.42      5.72 o 
   9  -2   1      639.74      629.56     11.40 o 
  10  -2   1      701.71      662.58     15.90 o 
  11  -2   1      131.49      122.38      5.38 o 
  12  -2   1     2576.24     2555.23     40.05 o 
  13  -2   1      519.40      499.14     16.26 o 
  14  -2   1     2705.68     2715.90     86.70 o 
 -15  -1   1      167.21      173.31      8.12 o 
 -14  -1   1     1222.60     1206.65     19.95 o 
 -13  -1   1     1126.92     1116.08     18.38 o 
 -12  -1   1      368.38      345.21      8.86 o 
 -11  -1   1        1.07        1.73      2.66 o 
 -10  -1   1     2993.65     3080.92     39.14 o 
  -9  -1   1     5349.16     5015.39    182.81 o 
  -8  -1   1     1064.20     1064.57     15.61 o 
  -7  -1   1       76.18       56.88      2.97 o 
  -5  -1   1      203.93      196.54      4.57 o 
  -4  -1   1    10874.62    10636.86    119.65 o 
  -3  -1   1     1009.94     1047.11     13.07 o 
  -2  -1   1     1086.67     1111.18     13.43 o 
  -1  -1   1     1488.33     1470.52     19.63 o 
   0  -1   1     3052.55     3088.48     50.81 o 
   1  -1   1     1436.61     1528.47     20.64 o 
   2  -1   1     4656.13     4749.10     48.22 o 
   3  -1   1     8782.68     9003.18     90.70 o 
   4  -1   1       65.91       65.96      2.65 o 
   5  -1   1     1229.16     1170.13     13.70 o 
   6  -1   1     2126.88     2118.48     23.42 o 
   7  -1   1        2.54       10.51      5.07 o 
   8  -1   1      877.13      969.63     20.48 o 
   9  -1   1     3168.32     3150.13     83.76 o 
  10  -1   1      165.20      157.14      5.87 o 
  11  -1   1      265.29      255.43      7.28 o 
  12  -1   1      258.56      244.67      7.46 o 
  13  -1   1     2014.60     1972.17     28.60 o 
  14  -1   1     3378.75     3453.05     64.23 o 
 -14   0   1      345.70      340.09      9.38 o 
 -13   0   1       96.61       99.10      5.26 o 
 -12   0   1      165.03      141.55      5.86 o 
 -11   0   1       93.13       86.80      4.51 o 
 -10   0   1      695.90      697.73     12.51 o 
  -9   0   1      546.24      481.47     13.83 o 
  -8   0   1     5453.86     5380.71     63.55 o 
  -7   0   1    10234.47    10018.36    114.36 o 
  -6   0   1     9662.06    10383.39    117.82 o 
  -5   0   1     3196.00     3263.72     38.45 o 
  -4   0   1      147.10      169.92      4.30 o 
  -3   0   1       31.08       29.81      1.41 o 
  -2   0   1    32082.34    31039.54    488.67 o 
  -1   0   1    30686.53    29335.04    462.64 o 
   2   0   1     1054.36     1165.97     13.99 o 
   3   0   1     8086.68     8353.91     84.33 o 
   4   0   1        6.73       10.80      2.13 o 
   5   0   1      514.30      504.14      6.98 o 
   6   0   1    15113.55    15670.03    179.38 o 
   7   0   1     4087.27     4196.48     49.82 o 
   8   0   1      939.89      918.53     13.99 o 
   9   0   1     1480.48     1458.84     20.58 o 
  10   0   1        6.58       12.07      2.70 o 
  11   0   1     2249.85     2188.97     29.75 o 
  12   0   1     1374.41     1334.27     20.63 o 
  13   0   1       50.24       53.92      4.41 o 
  14   0   1       11.62       11.45      3.31 o 
  15   0   1        1.04        0.33      3.82 o 
 -14   1   1      564.25      584.45     17.81 o 
 -13   1   1     1499.92     1517.98     23.21 o 
 -12   1   1     1087.31     1056.03     24.81 o 
 -11   1   1      403.96      395.21      9.22 o 
 -10   1   1      194.78      149.60      5.52 o 
  -9   1   1      558.30      584.07     10.85 o 
  -8   1   1     4644.48     4771.40     56.94 o 
  -7   1   1    11688.91    11537.33    131.18 o 
  -6   1   1      193.00      218.13      5.56 o 
  -5   1   1    10069.81     9985.40    113.46 o 
  -4   1   1      395.90      430.77      6.32 o 
  -3   1   1     2055.61     2222.47     23.32 o 
  -2   1   1    15244.80    15179.78    152.10 o 
  -1   1   1     5173.20     5229.51     69.09 o 
   1   1   1    22221.33    21503.25    489.23 o 
   2   1   1     1968.57     2107.03     45.71 o 
   3   1   1     4535.94     4522.97     51.45 o 
   4   1   1     1661.44     1755.41     21.28 o 
   5   1   1     5327.33     5380.19     61.90 o 
   6   1   1     1561.44     1408.21     20.46 o 
   7   1   1      956.03      922.28     13.46 o 
   8   1   1     1003.67      953.22     18.09 o 
   9   1   1      308.60      271.41      6.83 o 
  10   1   1       10.73       16.74      2.71 o 
  11   1   1     4125.33     4107.61     51.14 o 
  12   1   1       84.31       93.56      7.63 o 
  13   1   1      658.81      669.81     14.99 o 
  14   1   1      667.98      697.64     13.83 o 
  15   1   1       23.15       21.70      4.70 o 
 -14   2   1      415.17      399.36     14.62 o 
 -13   2   1      444.44      454.60     12.27 o 
 -12   2   1      160.15      163.14      7.55 o 
 -11   2   1      386.19      367.43      8.93 o 
 -10   2   1      303.13      305.16      7.99 o 
  -9   2   1        0.82       18.28      7.33 o 
  -8   2   1     1299.14     1237.36     18.10 o 
  -7   2   1      687.94      797.51     10.87 o 
  -6   2   1     8732.04     8734.60     89.06 o 
  -5   2   1     3555.21     3273.00     35.64 o 
  -4   2   1     4671.68     4977.22     51.23 o 
  -3   2   1     1763.00     1766.71     18.93 o 
  -2   2   1     3704.34     3848.62     39.52 o 
   0   2   1     6774.28     6718.00     86.83 o 
   1   2   1     4526.91     4654.85     84.97 o 
   2   2   1     1346.57     1434.62     17.58 o 
   3   2   1    37305.95    39024.04    572.58 o 
   4   2   1     3871.31     3703.78     38.20 o 
   5   2   1     2382.13     2290.07     27.63 o 
   6   2   1     1789.97     1665.81     21.28 o 
   7   2   1       25.43       19.49      2.24 o 
   8   2   1        4.56        9.11      2.13 o 
   9   2   1       11.91       32.77      7.80 o 
  10   2   1        7.19        9.57      2.72 o 
  11   2   1       27.59       22.13      3.46 o 
  12   2   1     1059.29     1010.39     16.83 o 
  13   2   1     2775.22     2718.71     39.63 o 
  14   2   1       85.68       83.97      6.41 o 
  15   2   1       74.28       67.48      5.89 o 
 -14   3   1      174.21      208.18     21.61 o 
 -13   3   1      974.24      981.35     23.61 o 
 -12   3   1       93.87      108.10      6.23 o 
 -11   3   1      735.58      736.60     18.90 o 
 -10   3   1      655.38      637.55     14.12 o 
  -9   3   1     1072.63     1018.09     16.09 o 
  -8   3   1     1619.45     1803.31     29.76 o 
  -7   3   1      917.94      803.52     11.07 o 
  -6   3   1      555.34      592.37      8.74 o 
  -5   3   1      544.71      617.73      8.65 o 
  -4   3   1      359.28      263.92      5.42 o 
  -3   3   1    20053.06    20264.54    202.75 o 
  -2   3   1    19888.75    20308.65    226.54 o 
  -1   3   1     8218.85     8437.84     95.04 o 
   1   3   1       57.55       47.46      1.62 o 
   2   3   1       86.93       64.19      2.22 o 
   3   3   1    20048.71    20545.77    231.49 o 
   4   3   1        3.95        5.58      1.42 o 
   5   3   1     4721.31     4988.54     61.64 o 
   6   3   1     9485.07     9592.15     97.26 o 
   7   3   1      193.67      196.76      5.09 o 
   8   3   1      677.83      724.77     11.67 o 
   9   3   1     3855.14     3764.00     76.97 o 
  10   3   1     3161.52     3224.87     40.65 o 
  11   3   1     1896.40     1877.08     26.14 o 
  12   3   1     2005.37     1988.68     31.62 o 
  13   3   1      597.04      550.84     14.72 o 
  14   3   1       29.49       31.44      4.90 o 
  15   3   1        0.68        6.03      4.10 o 
 -13   4   1      100.05      110.03     14.81 o 
 -12   4   1       99.15      114.83      8.32 o 
 -11   4   1      713.90      691.39     15.41 o 
 -10   4   1      653.66      691.75     15.28 o 
  -9   4   1     4007.67     4212.23     60.42 o 
  -8   4   1     6252.22     6360.02     87.07 o 
  -7   4   1        7.09        5.56      1.95 o 
  -6   4   1       13.42       21.18      2.03 o 
  -5   4   1      797.28      866.51     11.31 o 
  -4   4   1        0.07        8.29      1.62 o 
  -3   4   1     8839.39     9100.58     92.22 o 
  -2   4   1      208.79      186.77      9.30 o 
  -1   4   1    12879.31    12658.51    142.09 o 
   0   4   1     3637.78     3532.21     68.88 o 
   1   4   1     3082.63     3324.60     38.21 o 
   2   4   1      725.88      727.81      8.65 o 
   3   4   1      701.18      654.71      9.39 o 
   4   4   1     7921.72     8353.12     94.04 o 
   5   4   1    42992.68    43413.66    432.97 o 
   6   4   1     6516.31     6836.19     70.23 o 
   7   4   1      268.48      274.45      7.71 o 
   8   4   1      560.42      557.00     10.11 o 
   9   4   1      255.22      232.65      6.33 o 
  10   4   1     2042.26     2022.22     27.30 o 
  11   4   1      921.74      968.44     19.24 o 
  12   4   1      472.62      448.48     12.20 o 
  13   4   1      634.53      605.16     15.06 o 
  14   4   1      159.11      142.54      7.83 o 
  15   4   1      186.99      172.51      8.44 o 
 -13   5   1      198.98      204.84     10.60 o 
 -12   5   1      141.49      142.03      9.09 o 
 -11   5   1      867.61      860.33     27.60 o 
 -10   5   1     1193.24     1233.53     22.69 o 
  -9   5   1       35.31       41.22      7.29 o 
  -8   5   1      403.18      458.92     11.54 o 
  -7   5   1       13.40        7.39      2.43 o 
  -6   5   1      194.19      246.03      6.29 o 
  -5   5   1        2.68       14.49      2.63 o 
  -4   5   1      819.54      795.24     10.50 o 
  -3   5   1     6136.78     6465.03     74.62 o 
  -2   5   1     2713.78     2344.05     28.76 o 
  -1   5   1     7835.26     7935.26     90.20 o 
   0   5   1     9584.27     9768.25    120.65 o 
   1   5   1      129.42      104.80      3.07 o 
   2   5   1     9920.96    10031.86    101.24 o 
   3   5   1       58.14       44.44      2.88 o 
   4   5   1      286.83      218.96      5.89 o 
   5   5   1      411.08      412.71      8.33 o 
   6   5   1      468.47      452.12      8.53 o 
   7   5   1     5501.38     5840.19     68.15 o 
   8   5   1     9281.91     9540.61    109.68 o 
   9   5   1     1266.70     1205.01     20.35 o 
  10   5   1        0.97        9.10      3.52 o 
  11   5   1      520.99      537.04     13.23 o 
  12   5   1      410.44      412.08     11.70 o 
  13   5   1      866.69      839.88     18.27 o 
  14   5   1       90.07       84.85      6.15 o 
  15   5   1       37.69       46.42      5.45 o 
 -12   6   1       18.69       16.73      5.09 o 
 -11   6   1     1789.10     1829.18     65.90 o 
 -10   6   1      200.09      174.43     14.03 o 
  -9   6   1     4022.70     4020.08     71.69 o 
  -8   6   1     1095.20     1133.99     20.94 o 
  -7   6   1      783.23      747.21     13.09 o 
  -6   6   1      105.15      123.31      5.21 o 
  -5   6   1      631.40      682.53     11.60 o 
  -4   6   1     1359.60     1417.00     19.54 o 
  -3   6   1     3916.56     3855.77     46.26 o 
  -2   6   1      734.44      791.74     11.87 o 
  -1   6   1       10.98       13.82      2.30 o 
   0   6   1     1304.07     1428.59     18.66 o 
   1   6   1     3205.33     3045.72     32.39 o 
   2   6   1    13524.19    13744.58    214.73 o 
   3   6   1      727.41      624.17      9.34 o 
   4   6   1    16925.62    17258.64    173.14 o 
   5   6   1        2.00        5.60      2.28 o 
   6   6   1        2.08        9.03      1.92 o 
   7   6   1     1741.81     1773.65     23.33 o 
   8   6   1      326.22      340.51      9.29 o 
   9   6   1     2243.74     2262.38     35.50 o 
  10   6   1     8821.12     9104.07    124.74 o 
  11   6   1     1749.20     1671.80     35.17 o 
  12   6   1       84.46       74.14      5.58 o 
  13   6   1      360.51      369.40     11.60 o 
  14   6   1        1.49        9.20      3.91 o 
  15   6   1      213.91      216.45      9.47 o 
 -12   7   1       20.89       23.19      7.13 o 
 -11   7   1        0.43        0.74      4.15 o 
 -10   7   1      376.05      383.17     14.48 o 
  -9   7   1     1813.15     1823.95     38.27 o 
  -8   7   1      505.59      521.50     15.91 o 
  -7   7   1      449.54      491.91     10.24 o 
  -6   7   1      895.85      862.78     14.42 o 
  -5   7   1      356.71      361.85      8.20 o 
  -4   7   1     4095.12     4094.15     49.83 o 
  -3   7   1      490.39      448.36      9.17 o 
  -2   7   1       28.39       21.10      2.32 o 
  -1   7   1     3233.20     3363.50     40.71 o 
   0   7   1      570.21      583.09      9.62 o 
   1   7   1      183.63      203.46      4.91 o 
   2   7   1      269.68      250.70      6.74 o 
   3   7   1     6693.53     6551.97     67.56 o 
   4   7   1     9908.38     9828.46     99.93 o 
   5   7   1     1015.38      880.11     11.59 o 
   6   7   1      112.83      109.97      3.92 o 
   7   7   1      106.54       98.74     10.61 o 
   8   7   1      139.40       98.92      6.84 o 
   9   7   1     5725.21     5707.41     80.36 o 
  10   7   1     3592.61     3543.77     53.06 o 
  11   7   1       10.52       19.08      4.95 o 
  12   7   1     1011.60      963.73     21.02 o 
  13   7   1       19.29       18.87      4.39 o 
  14   7   1       46.54       52.77      5.48 o 
 -11   8   1     2298.10     2366.32     48.16 o 
 -10   8   1      514.83      495.73     16.74 o 
  -9   8   1      736.02      721.88     20.15 o 
  -8   8   1      103.74      121.49      6.39 o 
  -7   8   1       47.63       51.66      4.64 o 
  -6   8   1      789.61      747.74     15.58 o 
  -5   8   1        7.70        2.32      2.78 o 
  -4   8   1      418.03      385.08      8.62 o 
  -3   8   1     1487.06     1567.61     39.74 o 
  -2   8   1     1192.79     1260.84     18.10 o 
  -1   8   1      893.57      894.99     18.08 o 
   0   8   1       59.11       68.69      3.85 o 
   1   8   1     1953.54     1960.36     31.35 o 
   2   8   1     3609.49     3565.78     38.27 o 
   3   8   1     1848.00     1786.59     20.57 o 
   4   8   1     3000.50     3011.42     32.88 o 
   5   8   1      136.15      144.41      6.24 o 
   6   8   1     1876.95     1681.01     37.10 o 
   7   8   1       38.60       39.19     11.82 o 
   8   8   1      286.41      292.54      8.99 o 
   9   8   1      402.95      424.99     11.41 o 
  10   8   1      190.39      162.96     10.12 o 
  11   8   1     1104.98     1020.13     20.67 o 
  12   8   1     1939.20     1896.63     32.71 o 
  13   8   1     1264.92     1158.91     23.28 o 
  14   8   1       41.44       31.75      4.81 o 
 -10   9   1      778.22      785.33     23.32 o 
  -9   9   1     1462.05     1498.28     33.98 o 
  -8   9   1      265.87      303.20     13.20 o 
  -7   9   1      213.76      214.17      9.19 o 
  -6   9   1      921.01      897.80     18.01 o 
  -5   9   1     2130.58     2094.76     28.78 o 
  -4   9   1     5765.35     5728.15     77.84 o 
  -3   9   1     2983.35     2940.47     37.60 o 
  -2   9   1      156.80      134.80      5.23 o 
  -1   9   1      235.36      226.79      6.40 o 
   0   9   1      236.28      209.86      8.59 o 
   1   9   1      800.96      777.17     21.94 o 
   2   9   1      231.49      212.30      5.86 o 
   3   9   1      357.88      321.06      7.30 o 
   4   9   1     3809.68     3749.66    125.84 o 
   5   9   1       13.84        8.70      2.63 o 
   6   9   1     4138.49     4161.75     51.31 o 
   7   9   1     1791.55     1685.32     27.83 o 
   8   9   1     1128.72     1180.24     21.70 o 
   9   9   1     2336.87     2330.15     37.47 o 
  10   9   1        1.85        6.02      3.66 o 
  11   9   1        1.10        2.04      3.80 o 
  12   9   1      504.70      481.95     14.17 o 
  13   9   1        9.74        5.54      4.02 o 
  14   9   1     1433.27     1387.50     27.05 o 
  -9  10   1      624.42      615.57     19.12 o 
  -8  10   1      140.06      141.37      9.54 o 
  -7  10   1      217.33      214.42      8.70 o 
  -6  10   1      328.16      315.56     10.14 o 
  -5  10   1      753.46      693.03     17.20 o 
  -4  10   1     3620.80     3419.45     43.71 o 
  -3  10   1        0.39        2.03      2.69 o 
  -2  10   1     1871.02     1852.45     25.68 o 
  -1  10   1      118.12      134.20      5.49 o 
   0  10   1     1158.47     1118.29     17.14 o 
   1  10   1       16.39       38.61      4.57 o 
   2  10   1      373.44      374.36     21.45 o 
   3  10   1     2234.76     2219.42     42.51 o 
   4  10   1     1438.45     1495.00     25.23 o 
   5  10   1      306.34      265.59      7.34 o 
   6  10   1      270.90      277.04      7.56 o 
   7  10   1     2224.66     2212.97     35.21 o 
   8  10   1     2398.80     2371.53     37.81 o 
   9  10   1     1673.70     1695.11     29.62 o 
  10  10   1       25.69       31.73      4.79 o 
  11  10   1      569.28      586.46     23.62 o 
  12  10   1       18.22       22.04      4.86 o 
  13  10   1      661.71      695.39     17.41 o 
  -8  11   1     1084.21     1009.92     26.15 o 
  -7  11   1     2260.14     2243.39     37.13 o 
  -6  11   1      155.09      148.40      7.68 o 
  -5  11   1       59.92       46.71      4.87 o 
  -4  11   1        0.08       -0.74      2.95 o 
  -3  11   1       87.01       81.67      4.53 o 
  -2  11   1     1408.55     1457.09     21.89 o 
  -1  11   1      607.42      647.31     12.11 o 
   0  11   1     1309.09     1347.45     25.31 o 
   1  11   1     3009.56     2994.55     45.39 o 
   2  11   1     1233.60     1263.11     22.65 o 
   3  11   1      254.48      272.45      8.80 o 
   4  11   1     1800.63     1819.53     30.12 o 
   5  11   1        7.85        7.78      3.51 o 
   6  11   1      852.53      844.08     21.10 o 
   7  11   1      163.38      178.41     13.41 o 
   8  11   1      822.67      773.25     20.75 o 
   9  11   1       77.82       78.19      5.99 o 
  10  11   1      539.31      566.37     14.88 o 
  11  11   1      421.67      411.25     12.60 o 
  12  11   1      108.62      117.27      7.29 o 
  -7  12   1       43.08       46.18      5.21 o 
  -6  12   1     1456.35     1430.02     26.62 o 
  -5  12   1     4658.21     4525.27     66.18 o 
  -4  12   1      896.33      831.61     17.95 o 
  -3  12   1        1.53        1.09      3.13 o 
  -2  12   1     1663.24     1638.58     28.31 o 
  -1  12   1       14.35       11.91      2.98 o 
   0  12   1     3818.35     3893.73     57.78 o 
   1  12   1     4013.92     4072.23     60.06 o 
   2  12   1      312.04      303.94      9.92 o 
   3  12   1      400.64      414.04     11.50 o 
   4  12   1      239.19      253.24      9.36 o 
   5  12   1      400.65      420.82     11.67 o 
   6  12   1      700.42      739.61     16.45 o 
   7  12   1      240.61      231.28     11.31 o 
   8  12   1      891.25      939.56     25.72 o 
   9  12   1      670.41      655.95     15.98 o 
  10  12   1      921.51      962.85     25.15 o 
  11  12   1      761.57      769.85     18.33 o 
  12  12   1       40.28       48.58      5.75 o 
  -6  13   1     3963.72     3927.94     59.65 o 
  -5  13   1      305.46      302.47     10.85 o 
  -4  13   1      104.43      107.07      6.63 o 
  -3  13   1      734.97      754.52     17.18 o 
  -2  13   1      388.04      378.63     16.92 o 
  -1  13   1      155.05      131.08      9.33 o 
   0  13   1       64.90       69.52      5.32 o 
   1  13   1      125.12      130.44     11.78 o 
   2  13   1     1275.89     1290.29     24.47 o 
   3  13   1     2517.33     2535.28     40.97 o 
   4  13   1     1374.63     1450.39     26.68 o 
   5  13   1       12.50       21.75      4.40 o 
   6  13   1        6.81        9.31      4.03 o 
   7  13   1     1133.71     1122.62     28.01 o 
   8  13   1      509.95      535.33     25.48 o 
   9  13   1        2.07        0.13      5.10 o 
  10  13   1       93.10      105.24      8.75 o 
  11  13   1      248.82      258.18     14.97 o 
  -4  14   1      251.45      220.19     11.88 o 
  -3  14   1     1921.82     1935.51     42.05 o 
  -2  14   1      315.13      291.33     13.04 o 
  -1  14   1      654.30      688.03     21.06 o 
   0  14   1     1452.29     1474.79     34.04 o 
   1  14   1      257.10      247.51     13.24 o 
   2  14   1      786.77      796.19     18.05 o 
   3  14   1      800.62      858.34     19.26 o 
   4  14   1      245.21      268.96     10.30 o 
   5  14   1     1264.68     1297.80     25.12 o 
   6  14   1     3109.45     3181.12     69.52 o 
   7  14   1      217.07      252.79     12.77 o 
   8  14   1        0.71        4.26      5.10 o 
   9  14   1        0.18        0.26      5.03 o 
  -2  15   1      419.31      400.36     15.94 o 
  -1  15   1     2122.60     2111.08     45.70 o 
   0  15   1     1306.58     1325.27     32.23 o 
   1  15   1        7.75       12.29      5.06 o 
   2  15   1        3.43        6.58      5.10 o 
   3  15   1       22.58       26.59      4.79 o 
   4  15   1       53.88       56.58      9.24 o 
   5  15   1      814.24      799.38     24.98 o 
   6  15   1       67.61       73.97      8.21 o 
   7  15   1     1842.23     1925.79     42.75 o 
   2  16   1      116.77      117.55     13.16 o 
   3  16   1       10.66       16.08      8.51 o 
  -6 -15   2     1101.61     1154.44     42.10 o 
  -5 -15   2      937.70      985.67     26.61 o 
  -4 -15   2       18.07       11.33      5.34 o 
  -3 -15   2      246.72      289.02     13.66 o 
  -2 -15   2        8.82       14.61      7.52 o 
  -1 -15   2      284.94      294.73     13.53 o 
   0 -15   2     2478.24     2519.21     52.35 o 
   1 -15   2     1109.72     1179.30     30.06 o 
  -8 -14   2      566.65      571.87     27.61 o 
  -7 -14   2      481.71      463.97     17.05 o 
  -6 -14   2      817.68      792.63     22.31 o 
  -5 -14   2        8.66        4.85      4.22 o 
  -4 -14   2     1114.77     1124.45     28.31 o 
  -3 -14   2      417.17      393.45     15.01 o 
  -2 -14   2      960.83      974.92     25.88 o 
  -1 -14   2      232.92      228.70     12.20 o 
   0 -14   2      136.52      165.35     10.41 o 
   1 -14   2       17.48       14.11      5.33 o 
   2 -14   2      956.98      993.82     26.23 o 
   3 -14   2     1195.17     1188.77     23.82 o 
   4 -14   2      515.36      502.53     14.07 o 
 -10 -13   2       33.31       33.02      6.42 o 
  -9 -13   2      161.55      171.06     29.06 o 
  -8 -13   2     1368.83     1371.16     39.46 o 
  -7 -13   2      158.06      174.94     14.92 o 
  -6 -13   2      749.63      798.97     21.98 o 
  -5 -13   2     1359.19     1396.54     25.76 o 
  -4 -13   2     1392.13     1388.70     25.66 o 
  -3 -13   2     2336.20     2386.40     47.92 o 
  -2 -13   2      412.83      404.59     15.25 o 
  -1 -13   2      513.27      469.18     16.23 o 
   0 -13   2      664.91      698.09     20.24 o 
   1 -13   2       10.11       10.52      3.68 o 
   2 -13   2       11.05       13.94      3.85 o 
   3 -13   2       93.17       87.23      6.29 o 
   4 -13   2      789.73      799.52     18.18 o 
   5 -13   2     3728.01     3733.84     57.06 o 
   6 -13   2     1557.11     1512.62     35.00 o 
 -11 -12   2      558.53      561.55     24.72 o 
 -10 -12   2      319.52      334.17     14.90 o 
  -9 -12   2      282.92      263.13      9.98 o 
  -8 -12   2      333.71      314.89     18.30 o 
  -7 -12   2        4.79        2.17      4.44 o 
  -6 -12   2      983.08      975.35     24.33 o 
  -5 -12   2        1.39        6.26      3.43 o 
  -4 -12   2       51.58       51.65      4.94 o 
  -3 -12   2      903.37      897.98     22.46 o 
  -2 -12   2      759.21      738.03     16.23 o 
  -1 -12   2     2343.50     2262.83     45.15 o 
   0 -12   2     1057.74     1104.74     31.52 o 
   1 -12   2      768.02      808.43     40.12 o 
   2 -12   2      753.54      742.69     16.56 o 
   3 -12   2      674.14      625.01     15.04 o 
   4 -12   2     1557.33     1485.02     26.92 o 
   5 -12   2     1923.47     1923.48     32.95 o 
   6 -12   2      131.20      148.51      8.89 o 
   7 -12   2      905.61      896.31     19.73 o 
 -12 -11   2       65.29       41.21      9.95 o 
 -11 -11   2      599.69      585.47     15.25 o 
 -10 -11   2       27.78       30.78      7.25 o 
  -9 -11   2      305.13      292.61     10.28 o 
  -8 -11   2      574.91      631.24     15.12 o 
  -7 -11   2       63.64       59.99      5.11 o 
  -6 -11   2      222.94      221.57      8.39 o 
  -5 -11   2      114.31      110.76      6.12 o 
  -4 -11   2     1533.65     1541.63     26.36 o 
  -3 -11   2     1730.43     1709.07     28.51 o 
  -2 -11   2     1338.74     1334.67     20.11 o 
  -1 -11   2      293.96      290.26     11.10 o 
   0 -11   2      189.53      175.09     11.24 o 
   1 -11   2      547.53      540.51     12.92 o 
   2 -11   2     2432.46     2409.62     38.06 o 
   3 -11   2       88.34       75.77      6.21 o 
   4 -11   2     1538.59     1555.19     27.39 o 
   5 -11   2        7.18        8.97      3.53 o 
   6 -11   2     1502.79     1473.85     27.09 o 
   7 -11   2     1063.03     1038.55     21.42 o 
   8 -11   2      820.03      861.50     19.17 o 
 -13 -10   2      251.50      261.73     13.16 o 
 -12 -10   2       44.88       42.27     12.27 o 
 -11 -10   2       86.85       70.11      5.85 o 
 -10 -10   2      435.77      412.46     12.17 o 
  -9 -10   2     3344.74     3362.05     55.00 o 
  -8 -10   2      566.07      576.87     14.35 o 
  -7 -10   2      616.63      624.89     24.74 o 
  -6 -10   2      260.43      264.63      7.44 o 
  -5 -10   2        1.79        4.19      2.72 o 
  -4 -10   2      564.49      526.23     11.50 o 
  -3 -10   2      329.28      338.39      8.42 o 
  -2 -10   2        9.99        6.86      2.61 o 
  -1 -10   2     2487.49     2516.31     56.46 o 
   0 -10   2     1349.33     1369.10     27.12 o 
   1 -10   2     1074.83     1006.78     16.25 o 
   2 -10   2       34.92       23.70      4.18 o 
   3 -10   2      195.44      178.72      9.83 o 
   4 -10   2     1419.20     1355.21     24.03 o 
   5 -10   2      581.10      571.02     16.92 o 
   6 -10   2      536.29      529.81     13.32 o 
   7 -10   2      306.84      312.08     10.38 o 
   8 -10   2      248.05      268.88     12.32 o 
   9 -10   2     2021.57     2028.16     53.94 o 
 -13  -9   2      406.17      397.28     15.74 o 
 -12  -9   2      437.13      429.02     16.11 o 
 -11  -9   2      505.61      493.33     13.46 o 
 -10  -9   2      847.36      869.84     18.51 o 
  -9  -9   2     1432.54     1393.23     24.98 o 
  -8  -9   2      300.96      300.95      9.41 o 
  -7  -9   2     1388.06     1388.86     24.01 o 
  -6  -9   2     3373.59     3500.85     46.37 o 
  -5  -9   2      111.91      114.04      6.07 o 
  -4  -9   2       53.48       48.62      3.10 o 
  -3  -9   2     1804.19     1746.50     33.63 o 
  -2  -9   2     2153.03     2152.30     54.59 o 
  -1  -9   2     1252.70     1130.87     26.39 o 
   0  -9   2       13.21       26.72      3.38 o 
   1  -9   2     2189.73     2197.80     28.80 o 
   2  -9   2      989.54      935.52     14.96 o 
   3  -9   2     2842.13     2691.39     40.57 o 
   4  -9   2     5062.49     5081.75     71.59 o 
   5  -9   2       10.56       15.30      3.51 o 
   6  -9   2     1599.88     1558.06     27.05 o 
   7  -9   2      304.45      294.78      9.67 o 
   8  -9   2      398.46      424.52     12.53 o 
   9  -9   2       56.30       56.29      7.19 o 
  10  -9   2      242.10      264.28     12.77 o 
 -14  -8   2      142.10      163.04     10.49 o 
 -13  -8   2     2430.00     2463.30     50.55 o 
 -12  -8   2     1312.92     1209.31     29.48 o 
 -11  -8   2      341.80      348.89     10.95 o 
 -10  -8   2       11.04        5.83      3.80 o 
  -9  -8   2      313.97      316.10      9.71 o 
  -8  -8   2      249.94      250.88      8.69 o 
  -7  -8   2      480.40      482.26     11.42 o 
  -6  -8   2     1455.73     1385.15     17.33 o 
  -5  -8   2      253.51      209.40      5.35 o 
  -4  -8   2     7936.77     8158.91     84.14 o 
  -3  -8   2     3750.03     3879.70     45.87 o 
  -2  -8   2       59.89       53.38      2.58 o 
  -1  -8   2      359.66      351.37      8.49 o 
   0  -8   2        4.71        5.55      3.91 o 
   1  -8   2     1074.30     1163.20     16.81 o 
   2  -8   2     2473.56     2408.92     77.61 o 
   3  -8   2      533.81      469.81     17.55 o 
   4  -8   2      757.54      736.84     15.08 o 
   5  -8   2      161.06      152.48      6.91 o 
   6  -8   2      285.61      284.64      9.05 o 
   7  -8   2       28.09       30.46      4.28 o 
   8  -8   2      258.55      249.58      9.06 o 
   9  -8   2     1173.90     1126.77     27.45 o 
  10  -8   2     1156.37     1120.44     27.95 o 
  11  -8   2      288.02      325.71     13.83 o 
 -14  -7   2      331.91      324.18     41.45 o 
 -13  -7   2       58.08       61.75      8.50 o 
 -12  -7   2       36.25       38.05      4.71 o 
 -11  -7   2      649.05      682.20     17.76 o 
 -10  -7   2     7363.06     7589.00    109.86 o 
  -9  -7   2     3605.38     3722.94     78.40 o 
  -8  -7   2      436.42      436.73      9.93 o 
  -7  -7   2     2147.08     2211.73     51.69 o 
  -6  -7   2       26.08       20.59      2.24 o 
  -5  -7   2     2421.83     2385.54     30.49 o 
  -4  -7   2    16865.32    17009.54    171.39 o 
  -3  -7   2      907.26      835.77     11.14 o 
  -2  -7   2     6045.32     6408.44     66.28 o 
  -1  -7   2       54.03       45.37      2.33 o 
   0  -7   2      453.57      499.89      7.61 o 
   1  -7   2     1214.53     1196.28     16.77 o 
   2  -7   2      537.32      566.02      9.75 o 
   3  -7   2     7815.94     7974.51     92.22 o 
   4  -7   2      893.02      976.31     17.02 o 
   5  -7   2     1018.58     1041.10     19.75 o 
   6  -7   2      251.28      245.37      8.18 o 
   7  -7   2       23.16       19.96      3.65 o 
   8  -7   2      266.02      270.37     13.33 o 
   9  -7   2     2370.82     2442.67     73.85 o 
  10  -7   2       10.72       13.02      4.94 o 
  11  -7   2      487.08      477.37     16.54 o 
  12  -7   2       64.40       67.04     10.53 o 
 -14  -6   2       71.55       63.64      7.40 o 
 -13  -6   2      335.28      325.82     13.92 o 
 -12  -6   2      503.19      500.41     13.24 o 
 -11  -6   2     3552.66     3529.53     53.22 o 
 -10  -6   2      783.38      767.05     20.96 o 
  -9  -6   2     1412.59     1304.53     26.37 o 
  -8  -6   2     3827.75     4100.55     50.06 o 
  -7  -6   2      759.55      778.38     13.36 o 
  -6  -6   2      839.35      812.11     10.89 o 
  -5  -6   2       88.48       84.05      3.48 o 
  -4  -6   2      136.65      147.96      3.86 o 
  -3  -6   2     1572.75     1509.30     17.40 o 
  -2  -6   2    18183.87    18769.40    188.27 o 
  -1  -6   2      657.62      655.52      8.78 o 
   0  -6   2    10343.42    11326.54    114.56 o 
   1  -6   2       73.67       60.36      2.98 o 
   2  -6   2      708.56      624.61     10.34 o 
   3  -6   2     1209.80     1277.53     17.58 o 
   4  -6   2        7.17       14.00      5.32 o 
   5  -6   2      380.50      395.95     15.10 o 
   6  -6   2     1013.29     1063.04     18.13 o 
   7  -6   2      870.99      849.97     16.77 o 
   8  -6   2     2558.44     2535.54     60.68 o 
   9  -6   2      188.42      180.24      9.51 o 
  10  -6   2       82.14       81.41      8.61 o 
  11  -6   2      131.49      123.44      8.66 o 
  12  -6   2       21.23       27.56      5.96 o 
 -14  -5   2        1.53       -1.30      4.92 o 
 -13  -5   2      762.51      752.90     21.81 o 
 -12  -5   2     1503.96     1505.70     26.86 o 
 -11  -5   2      126.89      133.39      5.80 o 
 -10  -5   2       89.36      113.70      6.63 o 
  -9  -5   2      505.62      508.55     10.13 o 
  -8  -5   2       13.26       13.47      2.82 o 
  -7  -5   2     1171.35     1126.84     18.82 o 
  -6  -5   2     1688.18     1690.27     19.52 o 
  -5  -5   2     8905.79     9092.97     92.56 o 
  -4  -5   2     1854.94     1961.12     21.85 o 
  -3  -5   2     1104.70     1019.37     12.23 o 
  -2  -5   2     1147.80     1238.37     14.33 o 
  -1  -5   2       49.49       27.06      3.67 o 
   0  -5   2    16405.04    16667.60    196.69 o 
   1  -5   2    16774.85    16340.79    182.96 o 
   2  -5   2        5.56        6.96      1.80 o 
   3  -5   2      360.92      361.36      6.55 o 
   4  -5   2      224.85      265.73      5.08 o 
   5  -5   2      169.69      165.57      4.17 o 
   6  -5   2     1753.09     1656.49     33.04 o 
   7  -5   2     1079.93     1078.41     17.53 o 
   8  -5   2      785.35      844.36     16.44 o 
   9  -5   2      546.12      586.92     17.21 o 
  10  -5   2      420.32      430.92     14.89 o 
  11  -5   2      277.51      272.31     11.59 o 
  12  -5   2      166.81      172.87     10.22 o 
  13  -5   2      422.67      432.37     37.51 o 
 -14  -4   2       42.66       41.65      6.75 o 
 -13  -4   2      240.22      231.08     11.66 o 
 -12  -4   2       44.63       55.44      4.19 o 
 -11  -4   2     1168.40     1172.86     18.39 o 
 -10  -4   2        9.40       27.84      6.49 o 
  -9  -4   2     2212.31     2245.82     29.69 o 
  -8  -4   2     1450.97     1431.29     66.29 o 
  -7  -4   2     1437.87     1286.01     17.95 o 
  -6  -4   2    20848.67    21433.18    214.95 o 
  -5  -4   2    12680.61    13066.01    131.65 o 
  -4  -4   2      715.02      628.47      8.24 o 
  -3  -4   2     4277.96     4326.56     44.74 o 
  -2  -4   2       95.82      131.79      3.07 o 
  -1  -4   2     1016.92      903.43     11.02 o 
   0  -4   2     8238.23     8588.20     86.88 o 
   1  -4   2      105.01      135.47      3.06 o 
   2  -4   2     4955.04     5139.39     66.65 o 
   3  -4   2    14690.08    14916.17    171.91 o 
   4  -4   2        6.30       10.59      1.52 o 
   5  -4   2      129.95      152.13      3.94 o 
   6  -4   2     1814.80     1872.11     21.77 o 
   7  -4   2     1447.59     1373.56     47.23 o 
   8  -4   2     1900.71     2103.01     27.81 o 
   9  -4   2     2007.35     2017.85     40.03 o 
  10  -4   2       23.35       29.59      6.03 o 
  11  -4   2        3.73        6.98      4.34 o 
  12  -4   2        0.53        0.00      3.58 o 
  13  -4   2      626.59      619.13     18.96 o 
 -15  -3   2       37.21       41.42      8.00 o 
 -14  -3   2      359.82      352.62     14.06 o 
 -13  -3   2     2312.53     2288.82     36.74 o 
 -12  -3   2      984.16      892.35     15.52 o 
 -11  -3   2      567.06      564.13     11.20 o 
 -10  -3   2      133.82      126.91      7.15 o 
  -9  -3   2       14.11       13.67      2.62 o 
  -8  -3   2     1662.70     1666.52     22.48 o 
  -7  -3   2     1390.27     1331.50     18.49 o 
  -6  -3   2      452.96      450.66      8.07 o 
  -5  -3   2     1630.84     1776.38     19.65 o 
  -4  -3   2    12082.31    12339.58    124.06 o 
  -3  -3   2     8776.05     8907.11     89.86 o 
  -2  -3   2     6854.90     7101.97     71.80 o 
  -1  -3   2      421.50      482.59      6.13 o 
   0  -3   2      917.45      828.37      9.83 o 
   1  -3   2    27188.58    29341.83    293.32 o 
   2  -3   2    18195.21    18209.82    182.34 o 
   3  -3   2    10410.91    10541.23    106.23 o 
   4  -3   2      154.92      152.38      4.69 o 
   5  -3   2     4707.80     4552.46     47.74 o 
   6  -3   2     5302.86     5275.39     55.24 o 
   7  -3   2       88.97       74.29      3.23 o 
   8  -3   2     1235.39     1340.58     22.43 o 
   9  -3   2      186.89      172.96      5.90 o 
  10  -3   2     1805.56     1778.99     63.47 o 
  11  -3   2     1116.71     1081.97     25.51 o 
  12  -3   2      114.37      118.30      8.12 o 
  13  -3   2        5.90        4.08      4.15 o 
  14  -3   2      139.41      163.21     10.05 o 
 -15  -2   2       57.02       61.58      7.38 o 
 -14  -2   2     2267.63     2235.31     36.51 o 
 -13  -2   2     1327.38     1286.31     20.46 o 
 -12  -2   2        7.45       11.08      3.14 o 
 -11  -2   2     2421.75     2408.05     32.19 o 
 -10  -2   2        1.02        2.54      2.39 o 
  -9  -2   2       52.76       48.13      5.41 o 
  -8  -2   2     1402.97     1401.89     19.64 o 
  -7  -2   2      963.05      887.10     13.35 o 
  -6  -2   2     3769.37     3772.95     44.71 o 
  -5  -2   2     2891.79     2691.21     32.27 o 
  -4  -2   2     1696.32     1779.13     23.35 o 
  -3  -2   2        6.42       12.83      2.74 o 
  -2  -2   2      419.27      385.33      4.86 o 
  -1  -2   2    29995.23    31542.71    316.30 o 
   0  -2   2     9998.77    10543.86    115.69 o 
   1  -2   2     7215.53     7187.05    106.82 o 
   2  -2   2     5071.82     5108.16     52.05 o 
   3  -2   2      173.83      208.51      3.68 o 
   4  -2   2     3033.02     2895.28     30.62 o 
   5  -2   2    37122.69    37818.71    376.96 o 
   6  -2   2      511.80      438.37      6.88 o 
   7  -2   2       35.94       48.49      6.38 o 
   8  -2   2     1739.11     1699.36     23.10 o 
   9  -2   2      133.44      144.48      5.44 o 
  10  -2   2      291.30      277.22      8.29 o 
  11  -2   2       87.40       87.48      5.95 o 
  12  -2   2      474.80      471.46     15.25 o 
  13  -2   2     2543.73     2563.41     50.02 o 
  14  -2   2     2267.99     2257.73     46.14 o 
 -14  -1   2      464.71      463.24     12.63 o 
 -13  -1   2       69.65       64.74      4.57 o 
 -12  -1   2     1337.84     1361.25     20.95 o 
 -11  -1   2     1463.15     1411.01     21.04 o 
 -10  -1   2       28.83       20.43      2.94 o 
  -9  -1   2     5902.70     5629.83     78.42 o 
  -8  -1   2        3.03        4.99      2.26 o 
  -7  -1   2      364.14      349.61      7.78 o 
  -6  -1   2     5102.27     4867.59     56.83 o 
  -5  -1   2        1.23        3.58      1.91 o 
  -4  -1   2     4285.87     4018.51     63.82 o 
  -3  -1   2     4912.85     4920.92     56.11 o 
  -2  -1   2     4449.92     4457.01     45.49 o 
  -1  -1   2     6882.96     7090.75     79.56 o 
   0  -1   2      960.11     1003.82     13.78 o 
   1  -1   2     7797.88     7549.22     84.83 o 
   2  -1   2     1141.45      969.18     12.05 o 
   3  -1   2       63.67       50.66      2.29 o 
   4  -1   2     3713.75     4095.41     42.31 o 
   5  -1   2     1498.56     1741.46     21.87 o 
   6  -1   2     1068.53     1076.55     13.22 o 
   7  -1   2    27557.42    28051.18    280.41 o 
   8  -1   2    10207.23    10466.60    119.72 o 
   9  -1   2     1981.70     1936.61     43.48 o 
  10  -1   2      228.13      205.78      6.48 o 
  11  -1   2      257.46      226.35      6.84 o 
  12  -1   2      676.61      721.09     13.47 o 
  13  -1   2     3105.20     3140.06     48.09 o 
  14  -1   2        1.29        4.98      5.15 o 
 -14   0   2       25.67       26.51      4.35 o 
 -13   0   2      875.02      880.02     15.74 o 
 -12   0   2       82.41       75.88      4.57 o 
 -11   0   2      309.90      328.59      9.16 o 
 -10   0   2      573.70      546.34     10.74 o 
  -9   0   2    10916.04    10614.39    122.25 o 
  -8   0   2     1873.24     1841.48     24.50 o 
  -7   0   2     1687.63     1643.80     21.85 o 
  -6   0   2      487.35      494.35      8.35 o 
  -5   0   2       63.78       55.46      6.15 o 
  -4   0   2      303.40      286.73      5.96 o 
  -3   0   2      392.24      376.33      9.68 o 
  -2   0   2    20966.55    22456.88    251.54 o 
  -1   0   2     2456.01     2591.04     44.52 o 
   0   0   2    12695.77    13436.55    305.36 o 
   1   0   2     2314.73     2330.61     26.60 o 
   2   0   2     4964.38     5082.38     51.47 o 
   3   0   2     5301.62     5455.15     55.46 o 
   4   0   2     3701.06     3615.66     37.46 o 
   5   0   2       27.27       54.86      4.40 o 
   6   0   2    10183.14    10416.02    105.47 o 
   7   0   2     2887.38     2916.29     31.54 o 
   8   0   2     1339.43     1308.41     18.44 o 
   9   0   2      389.58      379.67      8.38 o 
  10   0   2     1228.80     1121.85     36.20 o 
  11   0   2      102.06       99.79      5.00 o 
  12   0   2       24.10       15.59      3.26 o 
  13   0   2      284.14      288.79      8.32 o 
  14   0   2      117.76      120.33      9.83 o 
  15   0   2      743.93      759.24     22.30 o 
 -14   1   2     1920.47     1825.92     38.09 o 
 -13   1   2       80.48       83.69      4.96 o 
 -12   1   2        1.35        4.64      2.81 o 
 -11   1   2      484.07      460.23      9.90 o 
 -10   1   2      124.86      120.51      5.15 o 
  -9   1   2     2348.18     2318.03     30.85 o 
  -8   1   2      767.51      709.83     11.87 o 
  -7   1   2     6576.11     6467.96     75.34 o 
  -6   1   2     1907.72     1838.61     22.15 o 
  -5   1   2       95.04      109.25      3.82 o 
  -4   1   2      552.08      506.93      6.78 o 
  -3   1   2      579.10      616.21      7.53 o 
  -2   1   2      472.93      473.44      6.47 o 
  -1   1   2    33420.72    33998.96    380.85 o 
   0   1   2      309.24      274.55      5.55 o 
   1   1   2     1737.81     1818.38     21.32 o 
   2   1   2    14842.35    16015.71    181.09 o 
   4   1   2     5721.76     5957.03     60.60 o 
   5   1   2     4223.52     4284.22     44.40 o 
   6   1   2     4995.48     4952.90     51.39 o 
   7   1   2     1651.59     1584.79     20.85 o 
   8   1   2      420.49      332.24      7.28 o 
   9   1   2     6440.74     6350.88     74.68 o 
  10   1   2     1390.81     1353.48     19.67 o 
  11   1   2       99.85      102.04      4.89 o 
  12   1   2     3973.45     4112.27     51.66 o 
  13   1   2      646.94      635.25     12.66 o 
  14   1   2        3.68        7.73      3.20 o 
  15   1   2      216.41      206.56     11.71 o 
 -14   2   2       15.47       25.18      5.23 o 
 -13   2   2     1166.41     1131.90     22.04 o 
 -12   2   2     1475.12     1507.34     32.85 o 
 -11   2   2        0.32        5.00      2.69 o 
 -10   2   2       57.39       46.28      3.75 o 
  -9   2   2     1481.56     1432.43     35.17 o 
  -8   2   2     2590.06     2510.19     54.31 o 
  -7   2   2     7197.89     7587.66     78.15 o 
  -6   2   2     2865.78     2919.89     31.47 o 
  -5   2   2     3454.20     3753.91     39.47 o 
  -3   2   2     5512.65     5864.94     59.80 o 
  -2   2   2     9841.99     9853.26     98.99 o 
  -1   2   2     2678.25     2779.77     32.02 o 
   0   2   2      639.43      643.44      8.21 o 
   1   2   2      642.57      558.81      8.49 o 
   2   2   2      778.47      707.25     12.95 o 
   3   2   2      596.78      620.38      8.11 o 
   4   2   2     5704.65     5515.48     56.16 o 
   5   2   2     2258.02     2297.92     24.58 o 
   6   2   2     3867.58     3727.64     39.10 o 
   7   2   2      169.44      198.61      5.24 o 
   8   2   2      944.27      817.60     14.02 o 
   9   2   2      176.96      153.93      6.96 o 
  10   2   2      649.95      638.53     11.71 o 
  11   2   2     6089.51     6188.81     74.07 o 
  12   2   2     5361.55     5464.72     67.41 o 
  13   2   2       73.22       69.75      5.75 o 
  14   2   2       27.56       26.17      4.73 o 
  15   2   2       76.72       76.85      6.40 o 
 -14   3   2      339.93      333.83     18.23 o 
 -13   3   2      419.87      432.39     12.11 o 
 -12   3   2      140.37      137.50      8.50 o 
 -11   3   2     1099.51     1034.07     19.89 o 
 -10   3   2     1424.98     1370.27     23.79 o 
  -9   3   2     1823.52     1977.88     26.78 o 
  -8   3   2      694.82      650.82     11.50 o 
  -7   3   2     1738.04     1776.89     20.87 o 
  -6   3   2     1093.97     1121.83     15.49 o 
  -5   3   2    10021.42    10615.13    107.61 o 
  -4   3   2    11477.64    11961.00    120.69 o 
  -3   3   2     2960.02     3048.53     31.97 o 
  -2   3   2     1245.23     1173.50     13.24 o 
   0   3   2        4.82       13.96      2.91 o 
   1   3   2     2047.82     2075.51     24.65 o 
   2   3   2      705.99      723.74      9.72 o 
   3   3   2      576.51      570.00     16.17 o 
   4   3   2    30644.12    31457.44    477.48 o 
   5   3   2     5337.65     5129.11     60.19 o 
   6   3   2     3605.22     3677.47     38.60 o 
   7   3   2      761.47      605.84     11.25 o 
   8   3   2      107.90       96.96      5.64 o 
   9   3   2       61.90       55.05      4.33 o 
  10   3   2      229.17      260.45      7.51 o 
  11   3   2        2.80        2.53      3.26 o 
  12   3   2       37.76       36.58      7.30 o 
  13   3   2      288.72      265.07      9.82 o 
  14   3   2     2221.46     2158.14     36.33 o 
  15   3   2      229.71      243.14      9.94 o 
 -13   4   2      355.35      342.23     13.41 o 
 -12   4   2      192.06      169.24     10.93 o 
 -11   4   2      596.14      621.77     19.10 o 
 -10   4   2     3804.75     3930.13     76.56 o 
  -9   4   2      223.28      236.53      8.34 o 
  -8   4   2      212.95      247.86      8.07 o 
  -7   4   2      537.85      544.04      8.69 o 
  -6   4   2       93.54       81.61      3.40 o 
  -5   4   2     1193.76     1286.86     15.54 o 
  -4   4   2     3602.33     3565.01     37.81 o 
  -3   4   2    11681.61    12330.17    124.23 o 
  -2   4   2    20412.26    19915.53    222.73 o 
  -1   4   2     8129.00     8401.94     94.90 o 
   0   4   2       72.31       79.09      2.97 o 
   1   4   2     2195.17     2307.94     24.25 o 
   3   4   2    16706.60    16793.77    189.52 o 
   4   4   2    15075.02    15806.40    160.07 o 
   5   4   2      916.16      968.25     11.65 o 
   6   4   2       10.10       18.12      1.60 o 
   7   4   2      665.00      567.55      9.58 o 
   8   4   2       69.12       86.39      7.44 o 
   9   4   2       10.04       14.58      2.45 o 
  10   4   2     1699.15     1698.43     31.58 o 
  11   4   2     2756.76     2693.52     42.14 o 
  12   4   2      530.94      497.10     14.99 o 
  13   4   2      560.49      529.64     13.75 o 
  14   4   2      116.61      108.22      6.69 o 
  15   4   2       36.32       35.71      5.33 o 
 -13   5   2      601.35      618.32     19.61 o 
 -12   5   2      266.24      265.36     12.13 o 
 -11   5   2        2.16        5.28      4.39 o 
 -10   5   2      189.25      211.70     13.91 o 
  -9   5   2     2303.58     2400.66     52.06 o 
  -8   5   2     4930.72     5247.40     73.42 o 
  -7   5   2     1845.76     1754.69     43.07 o 
  -6   5   2     1024.84      974.89     14.82 o 
  -5   5   2       37.91       28.71      2.66 o 
  -4   5   2     1103.84     1178.18     14.34 o 
  -3   5   2     4110.41     4175.36     49.22 o 
  -2   5   2     9373.16     9396.55    106.68 o 
  -1   5   2     1764.36     1979.60     24.55 o 
   0   5   2     2704.83     2393.70     28.77 o 
   1   5   2      666.35      610.18      9.07 o 
   2   5   2     4637.55     4904.69     55.92 o 
   3   5   2      232.51      184.07      3.52 o 
   4   5   2      530.37      546.84      7.35 o 
   5   5   2      675.48      593.24     19.79 o 
   6   5   2     8728.29     8783.65     89.51 o 
   7   5   2        4.02        9.13      2.92 o 
   8   5   2      404.15      384.43     10.76 o 
   9   5   2      536.54      511.93     12.05 o 
  10   5   2      397.93      413.09     11.04 o 
  11   5   2     1271.46     1228.90     22.72 o 
  12   5   2      196.42      183.86      8.12 o 
  13   5   2      640.44      566.50     14.34 o 
  14   5   2       36.37       35.34      4.98 o 
  15   5   2      174.90      177.32      8.72 o 
 -12   6   2       38.66       34.55     15.30 o 
 -11   6   2      404.25      403.73     16.67 o 
 -10   6   2     1413.31     1408.77     51.37 o 
  -9   6   2      561.47      590.43     21.02 o 
  -8   6   2       11.16       14.66      3.45 o 
  -7   6   2     1222.19     1262.64     18.90 o 
  -6   6   2     4402.58     4373.42    138.27 o 
  -5   6   2     6528.26     6989.05     81.67 o 
  -4   6   2      809.24      742.18     11.95 o 
  -3   6   2        1.22        6.60      2.29 o 
  -2   6   2      182.46      177.74      4.69 o 
  -1   6   2      331.63      246.27      5.44 o 
   0   6   2    10238.66    10758.33    140.09 o 
   1   6   2     2132.99     1846.14     20.37 o 
   2   6   2     3843.24     3924.61     41.09 o 
   3   6   2     4150.36     4081.26     42.70 o 
   4   6   2     2058.27     2132.31     27.75 o 
   5   6   2     1564.69     1559.50     23.20 o 
   6   6   2     1400.78     1636.18     24.34 o 
   7   6   2       29.99       39.93      3.82 o 
   8   6   2     1568.65     1569.24     55.02 o 
   9   6   2     3170.80     3092.32     46.24 o 
  10   6   2      174.71      188.71     12.49 o 
  11   6   2       69.48       64.11      5.36 o 
  12   6   2       10.01       10.79      3.61 o 
  13   6   2       21.23       19.01      4.34 o 
  14   6   2       14.89       13.16      4.23 o 
  15   6   2       38.80       39.10      5.39 o 
 -12   7   2      386.33      395.59     15.37 o 
 -11   7   2      957.68      958.08     27.23 o 
 -10   7   2      574.23      598.01     27.66 o 
  -9   7   2      487.89      520.20     13.22 o 
  -8   7   2      535.48      538.99     13.01 o 
  -7   7   2       25.77       36.80      3.57 o 
  -6   7   2     2923.49     3053.15     39.00 o 
  -5   7   2        8.77       16.66      3.39 o 
  -4   7   2      730.55      711.03     11.99 o 
  -3   7   2     5347.09     5361.67     63.37 o 
  -2   7   2     2532.99     2598.06     32.43 o 
  -1   7   2      276.36      247.71      5.87 o 
   0   7   2      341.52      273.55      7.24 o 
   1   7   2      447.35      411.35      9.21 o 
   2   7   2    16080.48    16310.82    164.04 o 
   3   7   2    17070.19    17124.16    172.26 o 
   4   7   2     2419.78     2593.01     28.33 o 
   5   7   2      472.43      446.74      7.09 o 
   6   7   2     2201.51     2197.04     28.43 o 
   7   7   2        1.58        4.22      2.64 o 
   8   7   2     1684.52     1737.08     28.33 o 
   9   7   2      422.10      407.28     11.23 o 
  10   7   2     1914.10     1798.75     30.34 o 
  11   7   2     3789.42     3779.47     56.65 o 
  12   7   2        8.55       16.29      3.98 o 
  13   7   2      579.30      568.05     14.75 o 
  14   7   2       76.56       86.27      6.40 o 
 -11   8   2      162.81      175.27     11.13 o 
 -10   8   2      175.10      174.72     10.23 o 
  -9   8   2      403.24      416.62     33.05 o 
  -8   8   2       45.45       36.35      4.45 o 
  -7   8   2      104.32       89.13      7.26 o 
  -6   8   2      767.04      775.81     13.63 o 
  -5   8   2     3077.86     3191.31     40.54 o 
  -4   8   2     5377.07     5383.72     65.53 o 
  -3   8   2     5375.97     5244.04    184.44 o 
  -2   8   2      411.97      410.97      8.66 o 
  -1   8   2       46.44       58.11      3.24 o 
   0   8   2      725.58      709.05     16.12 o 
   1   8   2       97.59       74.70      5.54 o 
   2   8   2     6783.89     6815.94     70.34 o 
   3   8   2      167.99      128.51      3.86 o 
   4   8   2     4657.12     4525.65     60.74 o 
   5   8   2     3447.00     3593.95     51.02 o 
   6   8   2     2117.21     2093.59     59.29 o 
   7   8   2     1100.34     1072.55     19.52 o 
   8   8   2        2.89        7.97      3.37 o 
   9   8   2      369.98      363.20     14.92 o 
  10   8   2     5338.97     5464.71     78.20 o 
  11   8   2     1286.06     1280.44     26.95 o 
  12   8   2       79.20       81.70      6.18 o 
  13   8   2        3.59        7.19      5.50 o 
  14   8   2      610.38      587.59     15.62 o 
 -10   9   2      472.41      459.74     18.14 o 
  -9   9   2       31.61       34.12      5.96 o 
  -8   9   2      321.81      295.64     12.63 o 
  -7   9   2       45.36       53.60      4.68 o 
  -6   9   2      715.96      685.63     12.81 o 
  -5   9   2      522.86      536.89     10.84 o 
  -4   9   2      119.93      125.87      6.27 o 
  -3   9   2     2084.37     1899.50     26.14 o 
  -2   9   2      160.38      159.77      5.63 o 
  -1   9   2     1415.18     1390.21     20.39 o 
   0   9   2     1128.89     1043.21     39.17 o 
   1   9   2      202.79      199.83      5.88 o 
   2   9   2     1336.48     1363.95     19.08 o 
   3   9   2      962.39     1002.54     17.61 o 
   4   9   2     1358.46     1340.33     44.01 o 
   5   9   2     1342.91     1254.78     26.23 o 
   6   9   2      388.34      347.79      9.32 o 
   7   9   2     5448.00     5362.65    139.82 o 
   8   9   2     2243.70     2269.34     35.92 o 
   9   9   2      129.50      136.86      8.81 o 
  10   9   2        0.78        6.05      5.37 o 
  11   9   2     1607.54     1545.86     28.25 o 
  12   9   2      538.81      519.81     14.18 o 
  13   9   2     2394.50     2403.11     40.57 o 
  14   9   2        4.56       10.95      4.50 o 
  -9  10   2      151.88      148.28     11.80 o 
  -8  10   2      778.01      827.33     22.60 o 
  -7  10   2        1.20        0.50      3.37 o 
  -6  10   2     1857.09     1778.51     30.24 o 
  -5  10   2      109.56      102.45      5.05 o 
  -4  10   2     1482.15     1414.75     21.31 o 
  -3  10   2      234.14      199.97      6.57 o 
  -2  10   2        3.44        6.47      2.72 o 
  -1  10   2      241.26      224.13      7.87 o 
   0  10   2      104.05      106.59      5.04 o 
   1  10   2     8046.79     8225.61     95.69 o 
   2  10   2     6386.02     6618.16    131.73 o 
   3  10   2      332.43      344.13      9.62 o 
   4  10   2       26.02       32.57      3.90 o 
   5  10   2       29.00       31.77      3.16 o 
   6  10   2      276.26      304.47      7.87 o 
   7  10   2     5153.48     5294.98     75.54 o 
   8  10   2      555.71      536.00     13.31 o 
   9  10   2     2709.85     2695.57     42.66 o 
  10  10   2      276.36      267.58      9.80 o 
  11  10   2        0.10        0.09      3.62 o 
  12  10   2      119.19      133.70      9.43 o 
  13  10   2       69.71       67.65      6.39 o 
  -8  11   2      184.59      189.72     11.19 o 
  -7  11   2       14.92       14.69      4.13 o 
  -6  11   2      398.48      407.51     11.83 o 
  -5  11   2      157.60      151.20      8.24 o 
  -4  11   2      533.71      500.91     10.91 o 
  -3  11   2      568.10      543.77     13.06 o 
  -2  11   2       92.37       82.03      4.60 o 
  -1  11   2      964.89      945.24     15.81 o 
   0  11   2     1292.93     1275.52     22.96 o 
   1  11   2     2247.95     2229.24     43.51 o 
   2  11   2      750.89      746.28     15.91 o 
   3  11   2        0.74        2.64      3.12 o 
   4  11   2      932.91      939.99     23.91 o 
   5  11   2      594.97      577.16     13.54 o 
   6  11   2       10.79        9.77      3.74 o 
   7  11   2        3.73       20.86      8.02 o 
   8  11   2     2344.52     2372.56     39.39 o 
   9  11   2     5795.24     5821.96    102.35 o 
  10  11   2     1732.02     1671.57     30.06 o 
  11  11   2        5.10        0.12      3.68 o 
  12  11   2       96.24       98.02      6.95 o 
  13  11   2        1.20        5.98      4.18 o 
  -7  12   2     2658.31     2632.80     54.85 o 
  -6  12   2     3196.76     3103.16     48.33 o 
  -5  12   2        1.68        7.39      3.86 o 
  -4  12   2      441.31      428.65     12.12 o 
  -3  12   2      151.10      165.15      7.48 o 
  -2  12   2       43.35       34.55      4.84 o 
  -1  12   2     1288.74     1260.57     23.22 o 
   0  12   2        0.37        0.30      3.66 o 
   1  12   2     3165.12     3218.00     49.11 o 
   2  12   2      483.52      473.94     12.52 o 
   3  12   2      657.98      674.42     15.30 o 
   4  12   2      701.90      730.49     16.48 o 
   5  12   2        1.07        4.07      3.53 o 
   6  12   2      997.36      965.84     19.70 o 
   7  12   2      836.50      803.20     26.70 o 
   8  12   2       44.04       48.76      6.68 o 
   9  12   2     1354.44     1261.31     40.29 o 
  10  12   2        9.35       13.11      4.65 o 
  11  12   2      863.76      879.17     23.94 o 
  12  12   2      848.95      790.30     22.81 o 
  -6  13   2      215.71      209.22      9.19 o 
  -5  13   2     2313.51     2209.97     36.99 o 
  -4  13   2      756.18      737.69     16.93 o 
  -3  13   2       64.64       50.25      6.40 o 
  -2  13   2      375.58      343.38     15.07 o 
  -1  13   2      192.12      214.06      8.71 o 
   0  13   2      483.55      471.92     13.02 o 
   1  13   2     2024.84     1965.48     33.21 o 
   2  13   2      150.42      151.27      7.75 o 
   3  13   2       59.49       49.04      5.26 o 
   4  13   2       53.82       40.62      5.04 o 
   5  13   2      442.45      427.98     12.44 o 
   6  13   2     2105.76     2078.85     49.04 o 
   7  13   2      163.70      184.77     10.94 o 
   8  13   2      703.99      622.47     19.59 o 
   9  13   2       64.76       67.48      7.60 o 
  10  13   2       68.15       83.10      8.49 o 
  11  13   2      581.25      535.45     29.79 o 
  -4  14   2      412.14      420.94     15.83 o 
  -3  14   2       28.53       21.02      5.94 o 
  -2  14   2      815.92      796.93     22.87 o 
  -1  14   2     1640.01     1544.18     35.22 o 
   0  14   2      218.13      211.77     11.41 o 
   1  14   2      284.25      293.19     10.64 o 
   2  14   2        4.48        9.62      4.02 o 
   3  14   2      227.21      235.90     12.01 o 
   4  14   2      449.48      441.31     13.08 o 
   5  14   2      457.99      467.35     13.90 o 
   6  14   2        3.20        5.06      4.94 o 
   7  14   2       83.21       74.91      9.38 o 
   8  14   2      955.10      937.79     25.56 o 
   9  14   2       13.77       14.93      5.77 o 
  10  14   2       35.43       29.48      6.73 o 
  -2  15   2     1501.34     1531.66     36.06 o 
  -1  15   2      234.62      225.03     12.68 o 
   0  15   2       81.70       62.47      8.61 o 
   1  15   2      130.80      126.84      9.59 o 
   2  15   2       66.30       67.88      6.99 o 
   3  15   2      292.65      294.64     11.00 o 
   4  15   2      198.72      206.10      9.61 o 
   5  15   2      199.68      202.37      9.63 o 
   6  15   2     1224.40     1293.79     26.14 o 
   7  15   2      562.18      552.43     18.86 o 
   8  15   2       68.08       60.68      8.16 o 
   2  16   2       70.79       55.50      7.70 o 
   3  16   2      521.95      585.89     19.91 o 
   4  16   2       70.07       69.89      6.60 o 
  -5 -15   3       98.79      125.47      9.52 o 
  -4 -15   3       10.59        9.34      5.58 o 
  -3 -15   3       27.87       38.27      6.61 o 
  -2 -15   3      482.43      501.40     17.77 o 
  -1 -15   3     1152.98     1206.02     30.42 o 
   0 -15   3        0.15       -2.06      5.48 o 
  -8 -14   3      135.22      149.54      9.82 o 
  -7 -14   3     1203.49     1240.26     30.14 o 
  -6 -14   3      177.31      173.03     15.13 o 
  -5 -14   3     1072.27     1085.16     39.03 o 
  -4 -14   3      971.16     1075.37     27.35 o 
  -3 -14   3       13.17       13.28     10.04 o 
  -2 -14   3      166.66      178.94     10.74 o 
  -1 -14   3      498.93      552.84     18.47 o 
   0 -14   3      484.54      475.26     17.00 o 
   1 -14   3      321.33      303.52     30.33 o 
   2 -14   3        0.79        5.13      9.21 o 
   3 -14   3        4.95        5.92      3.97 o 
  -9 -13   3      805.32      847.83     23.58 o 
  -8 -13   3       29.19       41.84      6.30 o 
  -7 -13   3      184.68      189.54     10.43 o 
  -6 -13   3      628.01      650.02     19.05 o 
  -5 -13   3      534.57      576.05     14.53 o 
  -4 -13   3      277.53      250.07     16.54 o 
  -3 -13   3     1328.29     1400.46     32.39 o 
  -2 -13   3      833.37      818.27     25.79 o 
  -1 -13   3      358.64      362.51     14.36 o 
   0 -13   3        3.92        4.15      4.39 o 
   1 -13   3      184.60      178.22      8.24 o 
   2 -13   3        0.31        0.72      3.18 o 
   3 -13   3     2148.84     2146.01     36.13 o 
   4 -13   3     1194.81     1101.04     22.47 o 
   5 -13   3      698.14      698.33     17.02 o 
 -11 -12   3        3.44        2.62      5.66 o 
 -10 -12   3       15.96       18.96      6.18 o 
  -9 -12   3        1.37        7.02      4.27 o 
  -8 -12   3     1792.88     1816.30     54.38 o 
  -7 -12   3       71.23       74.89      6.84 o 
  -6 -12   3       47.43       39.85      5.83 o 
  -5 -12   3      234.22      233.70      8.50 o 
  -4 -12   3      465.51      465.76     12.50 o 
  -3 -12   3     2435.56     2551.91     40.28 o 
  -2 -12   3     5868.25     6093.08    106.10 o 
  -1 -12   3       57.79       52.16      4.90 o 
   0 -12   3      373.62      406.23     19.56 o 
   1 -12   3        2.13        3.56      3.37 o 
   2 -12   3       84.39       85.54      5.91 o 
   3 -12   3      426.86      428.87     12.24 o 
   4 -12   3      376.27      375.81     11.52 o 
   5 -12   3      346.98      334.70     11.30 o 
   6 -12   3     1553.07     1564.24     28.80 o 
   7 -12   3       53.72       44.87      5.33 o 
 -12 -11   3        0.01        0.95      5.14 o 
 -11 -11   3      950.21      881.06     24.53 o 
 -10 -11   3      811.60      854.93     23.71 o 
  -9 -11   3     1214.12     1247.70     27.12 o 
  -8 -11   3     1413.16     1483.38     26.51 o 
  -7 -11   3       32.33       37.62      4.67 o 
  -6 -11   3     1408.26     1451.54     56.13 o 
  -5 -11   3      673.24      665.65     14.87 o 
  -4 -11   3        4.90        5.53      3.39 o 
  -3 -11   3     2054.07     2109.81     33.94 o 
  -2 -11   3        0.49       -0.82      2.59 o 
  -1 -11   3     2491.26     2516.69     38.80 o 
   0 -11   3     1304.47     1371.69     41.10 o 
   1 -11   3     1050.76      993.93     19.31 o 
   2 -11   3      442.91      428.92     12.79 o 
   3 -11   3       25.45       22.54      3.90 o 
   4 -11   3      325.12      305.15     10.07 o 
   5 -11   3      756.74      711.78     16.37 o 
   6 -11   3      917.94      880.34     19.06 o 
   7 -11   3        3.69        0.11      3.84 o 
   8 -11   3     1034.10     1016.49     39.59 o 
 -12 -10   3       28.29       32.26      6.66 o 
 -11 -10   3      701.18      684.94     34.53 o 
 -10 -10   3     1001.51     1043.31     21.12 o 
  -9 -10   3       34.93       33.92      4.76 o 
  -8 -10   3      732.45      695.55     15.68 o 
  -7 -10   3     1283.73     1352.90     24.00 o 
  -6 -10   3     1282.67     1269.66     22.68 o 
  -5 -10   3     1413.28     1405.85     23.96 o 
  -4 -10   3      119.39      129.49      4.61 o 
  -3 -10   3     2161.79     2248.99     29.90 o 
  -2 -10   3      483.78      509.30     10.11 o 
  -1 -10   3      540.94      496.43     10.97 o 
   0 -10   3      100.82       79.96      4.96 o 
   1 -10   3      991.85      984.65     27.46 o 
   2 -10   3     3111.84     3143.90     47.00 o 
   3 -10   3     3552.74     3598.77     53.15 o 
   4 -10   3      126.32      131.88      6.86 o 
   5 -10   3       76.30       57.61      4.95 o 
   6 -10   3       26.91       32.00      4.47 o 
   7 -10   3      950.91      916.52     19.35 o 
   8 -10   3      845.38      829.61     19.92 o 
   9 -10   3      469.38      455.82     16.55 o 
 -13  -9   3      648.27      627.79     20.61 o 
 -12  -9   3       10.47        5.33      5.20 o 
 -11  -9   3     1498.25     1464.98     33.73 o 
 -10  -9   3      470.48      457.69     12.54 o 
  -9  -9   3      608.29      602.39     14.24 o 
  -8  -9   3     1655.25     1671.10     28.35 o 
  -7  -9   3       43.79       46.28      4.48 o 
  -6  -9   3     1033.29     1072.32     14.81 o 
  -5  -9   3      167.51      194.54      5.35 o 
  -4  -9   3     6286.37     6493.71    104.30 o 
  -3  -9   3     1640.08     1660.15     27.81 o 
  -2  -9   3     1204.62     1145.96     36.23 o 
  -1  -9   3       14.54       31.41      4.34 o 
   0  -9   3     4753.35     4873.56     63.81 o 
   1  -9   3     1870.87     1894.18     45.52 o 
   2  -9   3     3852.47     3837.49     55.27 o 
   3  -9   3     2062.84     2117.18     42.50 o 
   4  -9   3     1170.33     1141.42     21.19 o 
   5  -9   3     5057.85     4973.17     70.78 o 
   6  -9   3       11.25        9.45      3.45 o 
   7  -9   3     1482.19     1486.77     26.50 o 
   8  -9   3      189.89      203.11      8.51 o 
   9  -9   3      436.70      434.81     21.28 o 
  10  -9   3     2849.30     2823.20     55.70 o 
 -13  -8   3        6.19       10.45      5.93 o 
 -12  -8   3      321.27      320.42     13.80 o 
 -11  -8   3     1073.26     1024.70     25.98 o 
 -10  -8   3       80.85       98.27      5.99 o 
  -9  -8   3       81.95       76.06      5.33 o 
  -8  -8   3      106.59       90.82      5.26 o 
  -7  -8   3     1715.45     1636.06     22.78 o 
  -6  -8   3     5309.41     5343.55     56.79 o 
  -5  -8   3     1765.82     1852.25     24.56 o 
  -4  -8   3     1069.07     1041.75     13.78 o 
  -3  -8   3      245.74      197.44      4.81 o 
  -2  -8   3       13.28       20.88      2.99 o 
  -1  -8   3     1233.09     1268.26     15.83 o 
   0  -8   3     1586.40     1502.67     20.75 o 
   1  -8   3       19.58       25.87      2.84 o 
   2  -8   3     1094.99     1074.46     21.50 o 
   3  -8   3     2959.35     2983.87     44.06 o 
   4  -8   3     6683.50     6688.90     91.65 o 
   5  -8   3     4190.07     4101.44     73.42 o 
   6  -8   3      899.67      926.36     18.45 o 
   7  -8   3      785.36      747.42     16.15 o 
   8  -8   3      445.13      422.17     11.87 o 
   9  -8   3      461.33      486.02     19.87 o 
  10  -8   3      119.59      112.33      8.63 o 
  11  -8   3      319.45      312.39     13.48 o 
 -14  -7   3        0.44        2.77      4.56 o 
 -13  -7   3      615.30      554.09     18.51 o 
 -12  -7   3     3289.16     3237.82     62.48 o 
 -11  -7   3     2776.91     2714.49     53.44 o 
 -10  -7   3      161.62      166.74      7.66 o 
  -9  -7   3     1150.98     1117.04     20.84 o 
  -8  -7   3       12.36        7.73      3.82 o 
  -7  -7   3      586.20      675.08     11.57 o 
  -6  -7   3     1323.57     1227.25     20.06 o 
  -5  -7   3      397.45      359.20      7.44 o 
  -4  -7   3     1911.10     1917.41     22.12 o 
  -3  -7   3     5680.46     5731.13     59.81 o 
  -2  -7   3      197.39      211.32      5.34 o 
  -1  -7   3      226.64      169.80      4.73 o 
   0  -7   3      865.26      831.64     11.05 o 
   1  -7   3     4736.13     4704.32     55.76 o 
   2  -7   3     3664.48     3662.63     44.37 o 
   3  -7   3      694.66      734.54     15.68 o 
   4  -7   3      450.90      391.17      9.82 o 
   5  -7   3      235.68      236.34      7.84 o 
   6  -7   3     1000.35     1001.85     18.90 o 
   7  -7   3     3781.56     3772.46     55.01 o 
   8  -7   3      870.30      849.33     17.46 o 
   9  -7   3      696.03      679.84     20.18 o 
  10  -7   3      493.43      467.53     21.45 o 
  11  -7   3      244.73      256.24     12.24 o 
  12  -7   3      275.38      287.21     13.33 o 
 -14  -6   3       87.05       86.56      8.24 o 
 -13  -6   3      102.66       79.81      7.83 o 
 -12  -6   3     1545.11     1463.70     33.55 o 
 -11  -6   3      446.45      493.08     12.94 o 
 -10  -6   3     2800.17     2850.73     37.25 o 
  -9  -6   3     4152.24     4213.48     76.34 o 
  -8  -6   3      235.48      215.27      7.32 o 
  -7  -6   3      306.52      278.94      7.53 o 
  -6  -6   3      144.06      127.80      3.92 o 
  -5  -6   3       41.32       43.88      3.88 o 
  -4  -6   3     4546.41     4311.82     45.56 o 
  -3  -6   3      188.02      175.62      4.23 o 
  -2  -6   3     7535.29     7949.19     81.26 o 
  -1  -6   3     1097.64     1071.77     13.09 o 
   0  -6   3      309.82      384.43      9.36 o 
   1  -6   3     1913.05     1889.16     29.22 o 
   2  -6   3     7361.51     7837.06     80.32 o 
   3  -6   3      259.54      246.43      6.98 o 
   4  -6   3     4535.00     4734.08     56.27 o 
   5  -6   3      337.77      321.69     17.60 o 
   6  -6   3      476.69      503.23     11.55 o 
   7  -6   3      237.86      262.24      8.84 o 
   8  -6   3      892.52      939.86     18.89 o 
   9  -6   3     4199.83     4271.96     76.49 o 
  10  -6   3      607.43      601.21     18.21 o 
  11  -6   3      408.27      419.04     15.21 o 
  12  -6   3       29.88       40.05      6.18 o 
 -14  -5   3      487.94      494.64     17.41 o 
 -13  -5   3      147.12      163.35     10.34 o 
 -12  -5   3      116.95      130.57     20.98 o 
 -11  -5   3      443.21      457.88     10.53 o 
 -10  -5   3     2197.62     2195.85     29.75 o 
  -9  -5   3      499.98      481.71      9.88 o 
  -8  -5   3      124.64      124.71      6.29 o 
  -7  -5   3     5941.57     6030.71     70.97 o 
  -6  -5   3     1975.87     2000.78     22.74 o 
  -5  -5   3     2936.60     2934.61     31.75 o 
  -4  -5   3     3663.46     3675.36     38.88 o 
  -3  -5   3     1023.58     1008.97     12.37 o 
  -2  -5   3     1528.97     1511.82     17.19 o 
  -1  -5   3     3341.76     3155.07     33.45 o 
   0  -5   3       58.87       43.63      2.97 o 
   1  -5   3      293.88      324.11      5.34 o 
   2  -5   3      186.48      256.48      5.18 o 
   3  -5   3     3097.36     3106.76     49.29 o 
   4  -5   3      621.24      663.14      9.20 o 
   5  -5   3        0.24        5.30      1.62 o 
   6  -5   3     2780.05     2524.93    103.23 o 
   7  -5   3     2331.84     2382.45     36.16 o 
   8  -5   3     4096.66     4441.42     62.90 o 
   9  -5   3     7061.34     7238.95    121.70 o 
  10  -5   3       60.55       66.94      6.40 o 
  11  -5   3      987.65      984.46     24.97 o 
  12  -5   3      547.39      567.25     44.82 o 
  13  -5   3       18.21       20.93      5.29 o 
 -14  -4   3      192.90      177.11     10.97 o 
 -13  -4   3     1971.74     1914.60     40.74 o 
 -12  -4   3     2363.76     2425.94     43.96 o 
 -11  -4   3      431.19      449.41     10.52 o 
 -10  -4   3        0.82       10.30      2.66 o 
  -9  -4   3       80.74       75.86      4.20 o 
  -8  -4   3     7194.87     7388.34     86.09 o 
  -7  -4   3     9593.35     9939.81    113.97 o 
  -6  -4   3     2307.18     2384.98     30.53 o 
  -5  -4   3     2187.06     2149.72     23.91 o 
  -4  -4   3      972.16      940.39     11.42 o 
  -3  -4   3     5452.02     5904.89     60.68 o 
  -2  -4   3       16.28       13.02      2.19 o 
  -1  -4   3     1116.46     1200.13     13.75 o 
   0  -4   3     1076.00     1070.84     12.43 o 
   1  -4   3    26539.22    27065.76    345.46 o 
   2  -4   3    10727.42    10725.22    108.30 o 
   3  -4   3     1491.16     1610.25     20.38 o 
   4  -4   3      320.37      270.10      4.87 o 
   5  -4   3      205.95      230.42      4.78 o 
   6  -4   3      404.58      441.15      8.67 o 
   7  -4   3      217.95      196.35      5.07 o 
   8  -4   3        3.23        4.57      2.92 o 
   9  -4   3      180.27      224.86      9.97 o 
  10  -4   3      342.86      351.19     13.09 o 
  11  -4   3     2008.34     1949.24     68.52 o 
  12  -4   3      692.89      676.72     27.79 o 
  13  -4   3      171.83      175.72     10.24 o 
 -14  -3   3      257.72      261.88     18.46 o 
 -13  -3   3     2282.81     2231.57     36.01 o 
 -12  -3   3      149.16      148.56      7.16 o 
 -11  -3   3      958.20      929.77     15.47 o 
 -10  -3   3      641.12      618.64     20.26 o 
  -9  -3   3      118.39      125.64      5.04 o 
  -8  -3   3     1150.48     1044.32     29.55 o 
  -7  -3   3      736.03      699.11     11.39 o 
  -6  -3   3     5145.69     5144.66     53.52 o 
  -5  -3   3    25818.36    26576.31    266.09 o 
  -4  -3   3     4197.32     4393.12     51.08 o 
  -3  -3   3      358.82      336.76      5.11 o 
  -2  -3   3      639.21      592.23      7.48 o 
  -1  -3   3     1919.13     2166.01     23.01 o 
   0  -3   3    29012.02    29985.78    469.47 o 
   1  -3   3     2250.09     2028.09     28.09 o 
   2  -3   3      555.11      528.49      6.87 o 
   3  -3   3     4022.42     3922.98     40.93 o 
   4  -3   3     2781.25     2702.12     29.03 o 
   5  -3   3       28.65       26.92      2.55 o 
   6  -3   3       76.18       58.75      2.61 o 
   7  -3   3       70.13       77.68      3.93 o 
   8  -3   3     4598.25     4777.95     57.45 o 
   9  -3   3      965.18     1027.65     18.76 o 
  10  -3   3        4.73        4.84      3.16 o 
  11  -3   3       46.00       70.10      7.33 o 
  12  -3   3      175.71      185.09     10.05 o 
  13  -3   3     1526.53     1523.04     33.95 o 
  14  -3   3     1290.37     1259.46     30.00 o 
 -14  -2   3      141.29      112.41      6.80 o 
 -13  -2   3     1050.50     1038.17     20.46 o 
 -12  -2   3     2249.96     2197.88     35.04 o 
 -11  -2   3      242.20      244.14      7.30 o 
 -10  -2   3      680.38      661.23     12.20 o 
  -9  -2   3      371.28      356.17      8.15 o 
  -8  -2   3     1109.54     1159.72     17.15 o 
  -7  -2   3     3859.50     3853.76     46.31 o 
  -6  -2   3     1930.49     1915.11     24.35 o 
  -5  -2   3       79.85       84.09      3.88 o 
  -4  -2   3      330.51      322.23      4.97 o 
  -3  -2   3    13681.44    13634.84    136.65 o 
  -2  -2   3     7010.11     7015.49     79.14 o 
  -1  -2   3    25555.76    26849.20    300.06 o 
   0  -2   3       83.25       75.06      2.49 o 
   1  -2   3     6019.73     6229.64     77.30 o 
   3  -2   3     2250.03     2001.84     21.68 o 
   4  -2   3      668.00      624.09      8.20 o 
   5  -2   3     3066.23     3213.03     34.26 o 
   6  -2   3     3407.11     3419.98     41.17 o 
   7  -2   3     1939.55     1854.91     21.55 o 
   8  -2   3       63.43       54.89      3.47 o 
   9  -2   3      656.97      608.66     11.07 o 
  10  -2   3     1021.85      997.39     16.11 o 
  11  -2   3      573.13      602.23     14.03 o 
  12  -2   3     1078.34     1127.99     21.53 o 
  13  -2   3     1045.24      972.95     24.74 o 
  14  -2   3       81.93       70.19      8.95 o 
 -14  -1   3      625.10      620.68     17.08 o 
 -13  -1   3     1410.97     1412.12     25.44 o 
 -12  -1   3        0.92        4.10      2.65 o 
 -11  -1   3      356.95      350.69      8.67 o 
 -10  -1   3     2050.55     1926.79     41.10 o 
  -9  -1   3     1040.06     1038.47     16.05 o 
  -8  -1   3     6195.87     6191.78     72.72 o 
  -7  -1   3     3709.54     3665.47     44.27 o 
  -6  -1   3      781.48      764.60     11.40 o 
  -5  -1   3      419.27      404.28      7.14 o 
  -4  -1   3      169.08      215.56      4.94 o 
  -3  -1   3      141.19      117.94      2.38 o 
  -2  -1   3     5635.02     5823.08     59.06 o 
  -1  -1   3     7982.60     7837.27     88.46 o 
   0  -1   3    32918.29    32909.62    379.38 o 
   1  -1   3      206.77      246.85      4.68 o 
   2  -1   3     4086.61     3977.64     45.52 o 
   3  -1   3      163.14      157.69     10.18 o 
   4  -1   3       20.94       29.00      2.06 o 
   5  -1   3    10668.68    10353.45    104.80 o 
   6  -1   3    19818.12    20269.25    203.22 o 
   7  -1   3      407.89      441.24      7.13 o 
   8  -1   3      252.79      267.10      7.63 o 
   9  -1   3       18.74       25.99      2.97 o 
  10  -1   3     1058.40     1031.38     18.94 o 
  11  -1   3       36.92       42.94      3.70 o 
  12  -1   3      489.16      447.85     11.88 o 
  13  -1   3     1659.62     1806.41     31.04 o 
  14  -1   3      587.99      564.11     17.79 o 
 -14   0   3      724.25      752.52     20.59 o 
 -13   0   3      847.15      874.79     17.90 o 
 -12   0   3      123.04      123.92      5.60 o 
 -11   0   3     2221.41     2229.60     30.34 o 
 -10   0   3      893.29      828.46     14.03 o 
  -9   0   3       36.77       39.11      3.86 o 
  -8   0   3      161.46      130.55      4.92 o 
  -7   0   3     2425.79     2489.51     31.22 o 
  -6   0   3     1963.14     1808.87     26.79 o 
  -5   0   3      327.08      233.20      6.15 o 
  -4   0   3        2.71        7.97      1.18 o 
  -3   0   3      895.22      845.89      9.74 o 
  -2   0   3     7333.26     7413.58     74.74 o 
  -1   0   3     9485.91     9717.72    126.90 o 
   0   0   3    20188.12    20703.84    325.71 o 
   1   0   3     5018.54     5250.89     65.68 o 
   2   0   3    34960.65    35304.63    501.38 o 
   3   0   3      518.63      487.49      6.11 o 
   4   0   3     1034.83     1177.95     13.39 o 
   5   0   3     5255.25     5309.28     54.66 o 
   6   0   3     2464.98     2697.81     29.19 o 
   7   0   3     2829.93     2828.33     30.83 o 
   8   0   3     5029.78     5160.81     61.09 o 
   9   0   3       39.87       41.22      3.31 o 
  10   0   3        0.84        1.06      2.49 o 
  11   0   3       70.39       62.49      4.19 o 
  12   0   3     1944.24     1892.66     26.99 o 
  13   0   3      519.11      535.14     12.55 o 
  14   0   3      234.79      264.88      9.83 o 
  15   0   3        1.61        5.09      5.40 o 
 -14   1   3      120.09      116.09     10.07 o 
 -13   1   3       83.57      100.31      5.95 o 
 -12   1   3       66.58       66.47      4.33 o 
 -11   1   3      110.57      107.04      5.16 o 
 -10   1   3      474.75      412.13      9.26 o 
  -9   1   3     4218.29     4226.89     51.65 o 
  -8   1   3     6611.53     6648.79     77.86 o 
  -7   1   3     1778.32     1772.39     23.52 o 
  -6   1   3     1062.86     1008.92     12.42 o 
  -5   1   3      411.62      462.36      6.59 o 
  -3   1   3     2788.53     2595.58     27.25 o 
  -2   1   3     1126.61     1073.13     11.84 o 
  -1   1   3       36.38       53.57      3.72 o 
   0   1   3      347.53      407.48      5.42 o 
   1   1   3     9126.77     9028.12    102.30 o 
   2   1   3    31783.14    33037.40    370.45 o 
   3   1   3     7182.17     7213.93     72.77 o 
   4   1   3        4.65        5.53      1.11 o 
   5   1   3     5276.76     5240.15     53.81 o 
   6   1   3     1547.16     1756.78     20.32 o 
   7   1   3     2878.40     2862.03     31.06 o 
   8   1   3     3579.63     3535.31     47.77 o 
   9   1   3       43.48       53.21      4.94 o 
  10   1   3     4085.91     4149.00     55.60 o 
  11   1   3     6458.98     6605.81     78.80 o 
  12   1   3      322.83      305.88      8.41 o 
  13   1   3      163.57      158.48      6.51 o 
  14   1   3       65.14       61.62      5.74 o 
  15   1   3      235.93      235.86     12.08 o 
 -14   2   3     2322.60     2372.54     50.79 o 
 -13   2   3     1042.83     1042.84     25.14 o 
 -12   2   3      915.45      892.59     18.40 o 
 -11   2   3      135.03      125.04      5.54 o 
 -10   2   3        1.79        6.76      2.54 o 
  -9   2   3     2083.17     2208.20     29.38 o 
  -8   2   3     1523.04     1554.71     21.64 o 
  -7   2   3      315.57      305.49      6.99 o 
  -6   2   3     4676.12     4509.94     47.52 o 
  -5   2   3      803.51      820.46     10.56 o 
  -4   2   3     2302.93     2349.52     25.34 o 
  -3   2   3     3754.86     3652.61     37.92 o 
  -2   2   3      639.32      556.10      7.21 o 
  -1   2   3     5361.28     5297.35     53.92 o 
   0   2   3    11458.75    11412.45    114.33 o 
   1   2   3    31528.19    32344.70    412.33 o 
   2   2   3      353.34      332.74      5.17 o 
   3   2   3      886.10      825.28     16.88 o 
   4   2   3    23768.63    23867.47    269.21 o 
   5   2   3    13533.62    13752.37    138.06 o 
   6   2   3     2170.95     2334.04     25.40 o 
   7   2   3      355.95      314.76      5.70 o 
   8   2   3      772.01      772.38     13.34 o 
   9   2   3     2346.33     2347.55    101.46 o 
  10   2   3     8935.90     9364.12    108.67 o 
  11   2   3      487.69      496.11     15.10 o 
  12   2   3      318.01      317.71      8.58 o 
  13   2   3     1090.93     1130.33     22.24 o 
  14   2   3        1.01        3.24      4.08 o 
  15   2   3        3.91        0.57      3.97 o 
 -13   3   3       51.54       46.30      5.69 o 
 -12   3   3     1838.49     1880.29     31.57 o 
 -11   3   3      647.58      657.17     14.97 o 
 -10   3   3      754.96      768.98     16.08 o 
  -9   3   3      422.57      444.04      9.47 o 
  -8   3   3     2054.51     1953.51     42.17 o 
  -7   3   3     1482.78     1452.20     22.24 o 
  -6   3   3      771.19      821.11     12.03 o 
  -5   3   3      234.60      158.75      3.92 o 
  -4   3   3     5687.05     5717.75     70.47 o 
  -3   3   3     3552.32     3384.58     35.53 o 
  -2   3   3     5107.65     5101.29     52.16 o 
  -1   3   3    12116.20    11791.93    118.45 o 
   0   3   3      412.79      432.50      5.55 o 
   1   3   3     9703.23    10363.32    135.48 o 
   2   3   3     2787.04     2702.71     31.87 o 
   3   3   3     1032.29      951.04     12.55 o 
   4   3   3     5269.94     5298.70     96.33 o 
   5   3   3     2851.73     2600.18     32.09 o 
   6   3   3     7136.52     7141.22     73.08 o 
   7   3   3     3015.64     2919.07     31.49 o 
   8   3   3      387.21      369.85      8.78 o 
   9   3   3      103.52      102.82      5.50 o 
  10   3   3      336.03      330.27     10.33 o 
  11   3   3      560.13      527.97     14.76 o 
  12   3   3     6125.87     6368.04     89.98 o 
  13   3   3     2437.45     2403.68     39.16 o 
  14   3   3       40.07       45.14      5.47 o 
  15   3   3       54.89       52.61      5.84 o 
 -13   4   3        4.00        0.37      4.03 o 
 -12   4   3      886.15      903.64     18.89 o 
 -11   4   3      290.52      289.30     20.58 o 
 -10   4   3      887.29      862.74     17.56 o 
  -9   4   3     1121.48     1176.34     21.23 o 
  -8   4   3     1835.06     1703.63     35.42 o 
  -7   4   3        2.93       12.66      2.02 o 
  -6   4   3     2324.06     2518.22     28.21 o 
  -5   4   3      183.28      204.08      4.56 o 
  -4   4   3     7240.30     7181.51     73.63 o 
  -3   4   3     8840.62     8933.16     90.81 o 
  -1   4   3      840.04      873.24     11.71 o 
   0   4   3     1387.73     1412.77     16.47 o 
   2   4   3     4666.38     4735.08     54.75 o 
   3   4   3     4707.48     4729.58     54.87 o 
   4   4   3     3513.10     3689.28     43.66 o 
   5   4   3     4299.66     4043.88     43.88 o 
   6   4   3     1783.54     1697.95     22.16 o 
   7   4   3     3176.79     3328.02     35.83 o 
   8   4   3      684.33      713.44     18.70 o 
   9   4   3     5168.57     5342.17    100.74 o 
  10   4   3     1522.08     1444.78     24.88 o 
  11   4   3      278.44      269.00      9.24 o 
  12   4   3      402.29      382.66     12.34 o 
  13   4   3      206.86      203.77      8.68 o 
  14   4   3       15.68       13.67      4.29 o 
  15   4   3     2039.29     2026.15     44.50 o 
 -13   5   3       29.21       32.48      7.49 o 
 -12   5   3       19.00       21.91      4.27 o 
 -11   5   3      121.45      133.34      7.12 o 
 -10   5   3     5760.00     5978.09     83.99 o 
  -9   5   3     5910.06     6128.28    121.70 o 
  -8   5   3        7.87       14.84      7.08 o 
  -7   5   3       61.84       54.53      3.55 o 
  -6   5   3     3605.55     3582.84     44.05 o 
  -5   5   3      409.21      420.92      8.32 o 
  -4   5   3     4423.93     4634.43     52.69 o 
  -3   5   3     2055.15     2140.80     23.59 o 
  -2   5   3    18415.69    18598.54    208.43 o 
  -1   5   3     3664.42     3447.20     40.72 o 
   0   5   3      256.69      273.38     11.26 o 
   1   5   3     1013.33     1092.45     18.07 o 
   2   5   3     1378.69     1465.79     16.33 o 
   3   5   3     2997.47     3071.00     36.71 o 
   4   5   3     5126.47     4570.63     62.95 o 
   5   5   3     4464.40     4935.45     55.77 o 
   6   5   3      489.06      606.18      8.33 o 
   7   5   3        6.47       15.46      2.73 o 
   8   5   3     6227.87     6361.43     87.84 o 
   9   5   3     5194.91     5230.79     73.57 o 
  10   5   3     1867.29     1783.44     29.70 o 
  11   5   3      176.31      163.95      7.42 o 
  12   5   3      241.28      225.84      8.93 o 
  13   5   3      112.56      114.27      8.42 o 
  14   5   3      170.01      156.65      8.15 o 
  15   5   3      664.09      631.87     21.00 o 
 -12   6   3      250.71      261.13     20.79 o 
 -11   6   3      903.00      939.53     48.05 o 
 -10   6   3     1668.06     1673.59     40.20 o 
  -9   6   3      292.88      267.52      9.28 o 
  -8   6   3     1991.47     2050.41     32.87 o 
  -7   6   3     2307.13     2420.84     31.83 o 
  -6   6   3      532.09      582.72     10.84 o 
  -5   6   3        6.06        6.90      3.41 o 
  -4   6   3      388.85      349.03      7.71 o 
  -3   6   3     1313.54     1229.35     17.12 o 
  -2   6   3      804.91      667.74     10.56 o 
  -1   6   3     1213.86     1122.73     15.56 o 
   0   6   3     4454.17     4667.92     54.57 o 
   1   6   3     4958.92     4928.83     51.02 o 
   2   6   3     1757.19     1725.50     19.14 o 
   3   6   3     1634.67     1377.19     17.60 o 
   4   6   3     3974.16     4221.85     58.01 o 
   5   6   3      719.43      686.51     10.97 o 
   6   6   3      592.68      600.19     10.12 o 
   7   6   3      284.25      270.52      6.46 o 
   8   6   3        1.66        4.85      3.02 o 
   9   6   3      684.13      680.16     14.84 o 
  10   6   3     2356.49     2319.77     36.83 o 
  11   6   3     1077.63     1006.22     20.13 o 
  12   6   3       41.88       47.47      7.41 o 
  13   6   3       35.94       46.97      6.25 o 
  14   6   3      309.85      299.82     10.46 o 
  15   6   3        7.69        5.92      4.85 o 
 -12   7   3      269.30      264.61     24.69 o 
 -11   7   3        0.81        5.40      5.19 o 
 -10   7   3     1065.88     1062.68     35.54 o 
  -9   7   3       23.34       28.79      4.39 o 
  -8   7   3      437.12      441.77     11.76 o 
  -7   7   3     1554.90     1526.28     39.22 o 
  -6   7   3     1023.60     1011.57     27.43 o 
  -5   7   3     5029.11     5148.78     96.32 o 
  -4   7   3     6283.33     6370.82     74.92 o 
  -3   7   3      215.62      226.46      7.48 o 
  -2   7   3     1311.99     1274.34     17.76 o 
  -1   7   3      422.20      351.11      7.11 o 
   0   7   3     1943.53     2123.27     26.75 o 
   1   7   3     1670.69     1525.19     23.49 o 
   2   7   3     1442.31     1496.49     17.25 o 
   3   7   3      718.54      580.19      8.11 o 
   4   7   3       66.02       55.42      3.11 o 
   5   7   3      948.52     1063.92     15.63 o 
   6   7   3      409.50      409.80     13.44 o 
   7   7   3      244.51      207.71      9.99 o 
   8   7   3      568.40      545.85     15.46 o 
   9   7   3     5858.17     5903.97     83.04 o 
  10   7   3     1925.54     1959.56     32.42 o 
  11   7   3     1393.29     1312.77     24.49 o 
  12   7   3      314.54      312.68     10.45 o 
  13   7   3       67.50       60.01      5.72 o 
  14   7   3      686.70      666.36     16.43 o 
 -11   8   3     2155.69     2264.10     46.60 o 
 -10   8   3      798.86      803.98     23.27 o 
  -9   8   3      143.52      155.62      9.27 o 
  -8   8   3        1.01        0.65      3.01 o 
  -7   8   3       48.05       37.83      3.77 o 
  -6   8   3     1172.37     1220.73     18.77 o 
  -5   8   3     4486.21     4315.40    117.57 o 
  -4   8   3      648.66      564.47     16.99 o 
  -3   8   3     2750.75     2737.55     34.87 o 
  -2   8   3      477.23      499.45      9.43 o 
  -1   8   3      309.98      310.09      7.87 o 
   0   8   3      269.57      312.55     16.60 o 
   1   8   3     2136.46     1983.94     26.18 o 
   2   8   3     3030.46     2892.01     31.57 o 
   3   8   3     8824.00     8957.18    103.93 o 
   4   8   3     3005.19     3068.23     38.32 o 
   5   8   3      220.74      252.60      6.57 o 
   6   8   3      493.50      472.75     11.96 o 
   7   8   3        0.89        1.03      2.30 o 
   8   8   3     1213.06     1220.97     22.06 o 
   9   8   3     1561.69     1532.33     26.72 o 
  10   8   3       62.57       41.22      4.92 o 
  11   8   3       12.78       11.69      3.86 o 
  12   8   3      404.86      399.28     12.12 o 
  13   8   3      332.89      326.44     11.12 o 
  14   8   3      839.74      810.84     19.10 o 
 -10   9   3       94.16       97.96     13.39 o 
  -9   9   3      201.32      222.40     11.02 o 
  -8   9   3       35.48       38.79      7.80 o 
  -7   9   3       57.93       54.41      5.03 o 
  -6   9   3      162.48      149.20      5.99 o 
  -5   9   3      382.44      347.99      8.43 o 
  -4   9   3     1061.95     1050.67     16.69 o 
  -3   9   3     7297.57     7122.95    228.66 o 
  -2   9   3     1126.59     1117.83     16.99 o 
  -1   9   3       82.28       67.85      3.90 o 
   0   9   3       83.78       74.27      5.75 o 
   1   9   3     1037.36     1090.14     21.32 o 
   2   9   3     1286.27     1299.76     21.99 o 
   3   9   3     2914.04     2921.81     36.83 o 
   4   9   3       13.86       12.68      3.22 o 
   5   9   3      143.66      150.58      6.33 o 
   6   9   3     3674.95     3781.95     50.83 o 
   7   9   3     1783.43     1742.34     66.23 o 
   8   9   3       82.29       87.16     10.31 o 
   9   9   3      445.57      432.89     12.12 o 
  10   9   3      160.36      134.92      7.42 o 
  11   9   3      716.12      772.89     25.68 o 
  12   9   3       51.48       52.30      5.31 o 
  13   9   3       12.28       12.91      5.53 o 
  14   9   3      410.51      388.64     12.99 o 
  -9  10   3      107.44      121.78      8.95 o 
  -8  10   3       23.88       28.68      5.63 o 
  -7  10   3      700.35      680.44     19.64 o 
  -6  10   3     1016.81     1000.27     18.33 o 
  -5  10   3     4138.70     4019.43     50.71 o 
  -4  10   3       19.87       18.86      3.17 o 
  -3  10   3       50.63       50.18      3.74 o 
  -2  10   3        0.74        1.31      2.44 o 
  -1  10   3     3333.00     3314.95     71.37 o 
   0  10   3    12299.48    12123.17    351.17 o 
   1  10   3      345.50      329.97      9.45 o 
   2  10   3       81.83       68.78      4.73 o 
   3  10   3        4.81       12.01      3.13 o 
   4  10   3      150.79      164.79      6.90 o 
   5  10   3      273.60      252.21      6.90 o 
   6  10   3     3463.04     3475.71     44.33 o 
   7  10   3      615.80      606.35     12.06 o 
   8  10   3     5247.89     5559.32     96.90 o 
   9  10   3      327.60      328.76     10.59 o 
  10  10   3        2.63        5.84      3.71 o 
  11  10   3      231.76      238.15      9.72 o 
  12  10   3       43.01       49.26      5.30 o 
  13  10   3     1585.15     1612.04     30.31 o 
  -8  11   3      230.86      212.07     13.71 o 
  -7  11   3     1384.25     1380.84     26.29 o 
  -6  11   3     1632.77     1594.58     38.98 o 
  -5  11   3     1339.46     1285.34     20.43 o 
  -4  11   3      398.76      390.10      9.71 o 
  -3  11   3       85.48       92.41      4.81 o 
  -2  11   3      214.34      189.76      6.50 o 
  -1  11   3     1322.59     1231.17     33.11 o 
   0  11   3      476.03      465.76     14.69 o 
   1  11   3     2581.51     2490.36     39.17 o 
   2  11   3     5404.15     5529.42     78.38 o 
   3  11   3     2558.64     2617.66     40.55 o 
   4  11   3        4.48        8.23      3.56 o 
   5  11   3      269.00      270.23      9.27 o 
   6  11   3       64.77       61.04      5.33 o 
   7  11   3     4034.65     4162.89     65.89 o 
   8  11   3     6507.56     6489.70     91.81 o 
   9  11   3      236.34      245.54      9.61 o 
  10  11   3      689.53      684.99     19.86 o 
  11  11   3      296.51      293.92     10.80 o 
  12  11   3       61.66       58.53      6.20 o 
  13  11   3      679.86      782.78     18.98 o 
  -7  12   3       14.83       13.92      4.57 o 
  -6  12   3      595.66      568.74     14.62 o 
  -5  12   3      391.63      382.32     11.37 o 
  -4  12   3      262.43      247.27      9.04 o 
  -3  12   3      268.64      238.11      7.67 o 
  -2  12   3       91.33       79.95      5.75 o 
  -1  12   3     1461.02     1406.97     25.29 o 
   0  12   3      485.65      494.93     13.04 o 
   1  12   3     3254.58     3252.52     49.60 o 
   2  12   3     1995.56     2048.46     33.68 o 
   3  12   3       11.41       13.84      3.73 o 
   4  12   3      824.85      817.27     17.38 o 
   5  12   3     1128.29     1153.98     22.29 o 
   6  12   3      130.57      134.39      7.25 o 
   7  12   3      660.68      627.96     19.03 o 
   8  12   3        0.79       -3.75      3.86 o 
   9  12   3      248.86      261.01     18.36 o 
  10  12   3     1552.79     1614.85     40.89 o 
  11  12   3      565.66      581.00     15.76 o 
  12  12   3        5.57        5.24      4.52 o 
  -6  13   3     1168.43     1182.84     23.58 o 
  -5  13   3        2.52        1.46      3.65 o 
  -4  13   3        3.38        2.82      3.54 o 
  -3  13   3       73.91       64.72      7.20 o 
  -2  13   3      224.97      231.25     12.80 o 
  -1  13   3      819.10      792.38     17.55 o 
   0  13   3      188.68      190.55      8.63 o 
   1  13   3       70.12       75.95      6.01 o 
   2  13   3      547.43      543.40     18.80 o 
   3  13   3        0.10        4.45      5.92 o 
   4  13   3     1698.66     1711.01     30.05 o 
   5  13   3     1437.73     1493.95     30.78 o 
   6  13   3     1108.77     1185.32     23.45 o 
   7  13   3     1170.91     1129.71     28.53 o 
   8  13   3       32.09       32.25      6.36 o 
   9  13   3       36.43       38.94      6.61 o 
  10  13   3     2775.03     2789.30     56.73 o 
  11  13   3       27.75       26.22      6.40 o 
  -4  14   3       69.13       55.16      8.73 o 
  -3  14   3      844.67      872.92     24.25 o 
  -2  14   3      445.51      419.45     15.91 o 
  -1  14   3      306.73      296.39     13.41 o 
   0  14   3      124.01      135.71      7.58 o 
   1  14   3      224.66      233.21      9.57 o 
   2  14   3       30.43       34.65      4.99 o 
   3  14   3       51.07       59.57      5.81 o 
   4  14   3       12.02        9.59      4.43 o 
   5  14   3      279.46      318.35     11.63 o 
   6  14   3     4594.68     4762.45     71.28 o 
   7  14   3     1448.79     1536.17     35.96 o 
   8  14   3       71.94       80.37      9.88 o 
   9  14   3        1.46        1.46      4.83 o 
  10  14   3        6.42        6.74      5.44 o 
  -2  15   3      178.87      184.62     11.54 o 
  -1  15   3     1086.56     1076.52     28.22 o 
   0  15   3     1114.82     1092.98     28.64 o 
   1  15   3       85.31       84.97      6.56 o 
   2  15   3      616.15      679.32     16.84 o 
   3  15   3      120.45       98.65     11.37 o 
   4  15   3      412.29      472.02     14.32 o 
   5  15   3      294.21      253.11     10.67 o 
   6  15   3      418.73      437.60     13.68 o 
   7  15   3       61.24       66.24      8.33 o 
   8  15   3       31.41       31.36     10.19 o 
   1  16   3       38.11       40.94      7.69 o 
   2  16   3       24.95       28.88      6.78 o 
   3  16   3      420.50      437.96     13.52 o 
   4  16   3      431.36      422.80     13.56 o 
   5  16   3      199.73      185.18      9.67 o 
  -4 -15   4       70.61       72.85      8.14 o 
  -3 -15   4       69.35       67.00      7.84 o 
  -2 -15   4        3.24       10.35      5.51 o 
  -1 -15   4      687.84      711.34     22.01 o 
  -7 -14   4      499.40      536.40     25.02 o 
  -6 -14   4     1454.90     1567.80     50.51 o 
  -5 -14   4      142.62      126.94      9.43 o 
  -4 -14   4      471.46      494.17     24.60 o 
  -3 -14   4       66.29       77.10      7.68 o 
  -2 -14   4      158.13      139.87     12.77 o 
  -1 -14   4     1452.30     1509.74     34.97 o 
   0 -14   4       31.88       38.35      6.62 o 
   1 -14   4      514.40      538.66     18.29 o 
   2 -14   4     1651.97     1713.27     32.81 o 
   3 -14   4      443.30      408.56     12.80 o 
  -9 -13   4       64.22       66.07     11.01 o 
  -8 -13   4        6.94        9.32      7.45 o 
  -7 -13   4      110.88      107.54      8.01 o 
  -6 -13   4      195.21      182.27     10.10 o 
  -5 -13   4     1757.73     1863.27     39.38 o 
  -4 -13   4     1453.01     1500.02     33.76 o 
  -3 -13   4      485.74      488.25     41.57 o 
  -2 -13   4       53.15       39.82      6.15 o 
  -1 -13   4      858.01      843.27     22.80 o 
   0 -13   4        0.43        3.53      3.66 o 
   1 -13   4     1338.77     1372.93     36.66 o 
   2 -13   4      333.85      320.21     10.80 o 
   3 -13   4        1.79        1.11      3.67 o 
   4 -13   4       85.98       79.35      6.29 o 
   5 -13   4      662.78      627.97     16.25 o 
 -10 -12   4      701.94      692.30     21.29 o 
  -9 -12   4      986.33      975.60     36.74 o 
  -8 -12   4       98.03      102.20      8.03 o 
  -7 -12   4       18.26       15.32      5.04 o 
  -6 -12   4        2.25        3.39      4.10 o 
  -5 -12   4       16.62       16.42      3.94 o 
  -4 -12   4     3158.60     3478.40     71.47 o 
  -3 -12   4      696.61      690.38     19.42 o 
  -2 -12   4      779.03      827.54     22.20 o 
  -1 -12   4      292.48      280.64      9.58 o 
   0 -12   4      114.79      126.45      6.75 o 
   1 -12   4       14.22       15.14      3.91 o 
   2 -12   4       38.41       46.13      4.98 o 
   3 -12   4      102.03       94.31      8.73 o 
   4 -12   4     1936.31     1912.63     33.11 o 
   5 -12   4      941.84      912.17     19.83 o 
   6 -12   4      349.85      365.20     12.02 o 
   7 -12   4       30.28       42.10      5.35 o 
 -11 -11   4     1030.59     1039.64     27.50 o 
 -10 -11   4     1451.71     1429.74     83.12 o 
  -9 -11   4      303.33      301.34     12.96 o 
  -8 -11   4     1108.97     1200.98     22.80 o 
  -7 -11   4     2068.18     2049.12     33.52 o 
  -6 -11   4      353.04      319.74     16.62 o 
  -5 -11   4       47.71       47.81      5.44 o 
  -4 -11   4     1111.23     1115.38     20.75 o 
  -3 -11   4      300.80      308.06      8.17 o 
  -2 -11   4     4845.67     5120.85     81.53 o 
  -1 -11   4     2784.63     2799.51     46.19 o 
   0 -11   4     1622.41     1725.52     29.00 o 
   1 -11   4       30.13       29.15      4.56 o 
   2 -11   4        1.40        8.11      3.37 o 
   3 -11   4      737.74      739.27     25.53 o 
   4 -11   4      286.50      270.24      9.66 o 
   5 -11   4       28.61       39.44      5.01 o 
   6 -11   4      965.46      939.65     20.04 o 
   7 -11   4      229.93      224.20      9.45 o 
   8 -11   4      447.84      452.60     13.38 o 
 -12 -10   4      271.75      290.77     13.85 o 
 -11 -10   4       44.19       33.30      6.35 o 
 -10 -10   4       52.41       50.92     15.84 o 
  -9 -10   4      877.04      869.29     23.15 o 
  -8 -10   4     4608.13     4773.99     69.20 o 
  -7 -10   4      469.87      485.05     12.40 o 
  -6 -10   4     1012.41      975.69     18.76 o 
  -5 -10   4     1050.02     1110.52     17.35 o 
  -4 -10   4      461.15      459.75      9.57 o 
  -3 -10   4      531.47      539.05     10.58 o 
  -2 -10   4      267.04      264.96      7.22 o 
  -1 -10   4     1542.69     1478.03     24.94 o 
   0 -10   4      722.05      787.62     16.05 o 
   1 -10   4     3797.47     3765.09     58.19 o 
   2 -10   4     1438.16     1392.10     24.57 o 
   3 -10   4        2.63        0.80      3.86 o 
   4 -10   4      785.32      768.88     20.99 o 
   5 -10   4       82.22       79.27      5.64 o 
   6 -10   4      557.00      543.00     13.79 o 
   7 -10   4       54.86       62.62      8.52 o 
   8 -10   4      524.25      498.40     13.69 o 
   9 -10   4      654.62      622.63     19.86 o 
 -13  -9   4       82.94       77.30      8.61 o 
 -12  -9   4        7.18        4.54      5.15 o 
 -11  -9   4      530.21      520.36     17.50 o 
 -10  -9   4     2466.68     2432.26     49.08 o 
  -9  -9   4      602.50      592.84     14.33 o 
  -8  -9   4     1280.41     1224.92     22.57 o 
  -7  -9   4      296.64      314.74      9.44 o 
  -6  -9   4     2289.32     2413.71     31.51 o 
  -5  -9   4     8611.68     9233.36     95.71 o 
  -4  -9   4     1051.81     1066.24     14.48 o 
  -3  -9   4       25.26       25.88      2.39 o 
  -2  -9   4      693.63      723.30     14.03 o 
  -1  -9   4      796.57      760.60     12.73 o 
   0  -9   4     2527.43     2534.60     38.46 o 
   1  -9   4       25.80       33.42      6.24 o 
   2  -9   4     1525.24     1484.18     25.31 o 
   3  -9   4     1166.34     1174.22     21.36 o 
   4  -9   4     1632.08     1647.10     27.88 o 
   5  -9   4      231.52      212.82      7.94 o 
   6  -9   4      177.09      164.38      9.50 o 
   7  -9   4        0.33        3.62      3.56 o 
   8  -9   4      872.22      867.36     22.58 o 
   9  -9   4     1379.86     1328.54     31.58 o 
  10  -9   4     1015.96     1019.00     27.05 o 
 -13  -8   4     1764.31     1698.93     38.53 o 
 -12  -8   4      229.97      212.85     12.61 o 
 -11  -8   4      277.51      285.04     12.72 o 
 -10  -8   4      743.43      740.16     20.64 o 
  -9  -8   4      259.26      254.51      8.84 o 
  -8  -8   4      597.62      638.06     12.31 o 
  -7  -8   4      278.78      309.32      7.57 o 
  -6  -8   4        1.91        9.61      2.70 o 
  -5  -8   4       35.33       55.42      3.01 o 
  -4  -8   4     1430.20     1417.69     17.71 o 
  -3  -8   4     3299.27     3337.38     36.56 o 
  -2  -8   4     1935.75     1897.21     22.13 o 
  -1  -8   4        3.02        6.34      2.02 o 
   0  -8   4     1430.80     1365.02     19.23 o 
   1  -8   4       43.51       62.72      3.88 o 
   2  -8   4     1229.03     1137.59     36.70 o 
   3  -8   4    12173.10    11914.17    192.09 o 
   4  -8   4      405.02      356.99     10.15 o 
   5  -8   4     2650.92     2767.50     42.19 o 
   6  -8   4        9.57        8.62      3.32 o 
   7  -8   4       84.00       80.77      5.40 o 
   8  -8   4      138.67      129.00      6.90 o 
   9  -8   4      467.18      469.38     29.78 o 
  10  -8   4      145.57      131.49      9.25 o 
  11  -8   4      866.64      896.55     24.65 o 
 -13  -7   4     1060.76     1017.50     27.08 o 
 -12  -7   4       36.12       47.37      6.95 o 
 -11  -7   4      859.77      830.83     22.59 o 
 -10  -7   4     1048.79     1065.81     26.09 o 
  -9  -7   4      578.48      528.03     10.64 o 
  -8  -7   4      295.33      270.85      8.32 o 
  -7  -7   4        2.32        7.13      3.01 o 
  -6  -7   4      796.44      748.45     22.47 o 
  -5  -7   4     1516.10     1554.29     18.78 o 
  -4  -7   4     9178.53     9401.42     96.37 o 
  -3  -7   4      683.70      694.29      9.93 o 
  -2  -7   4      230.78      222.50      4.91 o 
  -1  -7   4     6166.95     6051.06     63.01 o 
   0  -7   4     4440.18     4493.60     47.62 o 
   1  -7   4       34.31       42.92      2.78 o 
   2  -7   4     3795.60     3802.46     45.88 o 
   3  -7   4       55.90       65.36      4.16 o 
   4  -7   4       76.10       91.75      5.11 o 
   5  -7   4     4702.69     4836.75     67.92 o 
   6  -7   4     1104.12     1123.81     21.30 o 
   7  -7   4       21.31       42.34      7.96 o 
   8  -7   4      180.55      163.14      7.12 o 
   9  -7   4      537.37      539.67     16.97 o 
  10  -7   4        1.17        2.89      3.80 o 
  11  -7   4       30.88       42.18      7.38 o 
  12  -7   4        1.57        0.68      4.22 o 
 -14  -6   4       25.61       27.45      6.35 o 
 -13  -6   4      783.63      714.14     21.19 o 
 -12  -6   4       52.16       60.82     10.87 o 
 -11  -6   4     4795.13     4852.89     87.33 o 
 -10  -6   4      192.82      191.03      7.98 o 
  -9  -6   4     1997.53     1827.30     56.55 o 
  -8  -6   4      275.10      325.74      7.77 o 
  -7  -6   4        4.58        9.76      2.32 o 
  -6  -6   4     1380.28     1381.35     19.16 o 
  -5  -6   4     3168.59     3163.83     34.53 o 
  -4  -6   4       52.19       41.38      2.30 o 
  -3  -6   4     5477.40     5372.50     56.08 o 
  -2  -6   4     2356.51     2216.32     24.64 o 
  -1  -6   4     1224.58     1098.73     15.08 o 
   0  -6   4    11849.52    12516.56    126.56 o 
   1  -6   4     2244.04     2337.67     25.84 o 
   2  -6   4    10091.40    10612.04    107.95 o 
   3  -6   4      852.57      896.42     11.76 o 
   4  -6   4       88.54       81.98      4.70 o 
   5  -6   4      647.05      623.43     13.15 o 
   6  -6   4      749.07      737.21     18.14 o 
   7  -6   4     3889.01     3982.05     57.45 o 
   8  -6   4     6659.05     6948.33     95.81 o 
   9  -6   4      505.82      501.19     20.45 o 
  10  -6   4      111.02       98.35     10.90 o 
  11  -6   4      157.36      158.05      9.55 o 
  12  -6   4       24.23       31.76      5.98 o 
 -14  -5   4      575.62      583.82     19.11 o 
 -13  -5   4       55.59       65.69      7.48 o 
 -12  -5   4     1072.08     1048.72     26.27 o 
 -11  -5   4     1075.13     1009.00     19.60 o 
 -10  -5   4       64.33       66.88      4.27 o 
  -9  -5   4     3601.07     3474.79     58.24 o 
  -8  -5   4     1390.96     1564.16     21.92 o 
  -7  -5   4      255.59      237.12     11.63 o 
  -6  -5   4     2568.86     2514.63     27.91 o 
  -5  -5   4       60.57       60.56      2.72 o 
  -4  -5   4      786.23      823.32     10.69 o 
  -3  -5   4     3946.11     4138.43     43.52 o 
  -2  -5   4     2670.35     2737.32     29.48 o 
  -1  -5   4     5733.19     5655.32     64.93 o 
   0  -5   4      211.70      192.23      4.23 o 
   1  -5   4    12772.69    12516.72    128.08 o 
   2  -5   4    24690.81    26339.20    276.65 o 
   3  -5   4      874.35      840.74     19.85 o 
   4  -5   4     1386.29     1319.99     15.97 o 
   5  -5   4      289.89      283.02      6.64 o 
   6  -5   4     1637.43     1644.97     47.92 o 
   7  -5   4     8957.59     9287.84    136.54 o 
   8  -5   4      480.67      471.23     14.80 o 
   9  -5   4     1722.43     1722.13     36.17 o 
  10  -5   4     1753.25     1678.23     35.72 o 
  11  -5   4       19.96       28.88      5.60 o 
  12  -5   4      138.84      123.49     13.08 o 
  13  -5   4       81.25       88.46      7.94 o 
 -14  -4   4     3514.34     3515.92     67.48 o 
 -13  -4   4      543.50      523.70     14.37 o 
 -12  -4   4       70.23       70.37      5.45 o 
 -11  -4   4      565.44      523.55     12.81 o 
 -10  -4   4      137.61      131.81      5.53 o 
  -9  -4   4      728.97      680.00     12.26 o 
  -8  -4   4      640.15      623.69     12.72 o 
  -7  -4   4     2502.81     2580.53     32.64 o 
  -6  -4   4     6104.96     6161.39     63.84 o 
  -5  -4   4      639.04      677.75     10.05 o 
  -4  -4   4      497.60      456.27      6.83 o 
  -3  -4   4      309.45      319.80      5.18 o 
  -2  -4   4       17.85       11.06      2.10 o 
  -1  -4   4     3306.63     3257.61     34.78 o 
   0  -4   4    22240.52    23501.57    287.45 o 
   1  -4   4     1026.86     1276.04     14.56 o 
   2  -4   4      732.04      807.02     16.10 o 
   3  -4   4      503.11      470.71      6.83 o 
   4  -4   4     3459.19     3404.30     36.45 o 
   5  -4   4      386.71      342.02      5.99 o 
   6  -4   4      215.30      236.65      7.83 o 
   7  -4   4     1201.97     1161.62     17.24 o 
   8  -4   4      163.01      189.81      7.29 o 
   9  -4   4     3560.63     3690.13     66.24 o 
  10  -4   4     1842.37     1920.97     39.41 o 
  11  -4   4      120.17      118.24      8.29 o 
  12  -4   4      634.22      627.06     24.77 o 
  13  -4   4     2009.50     2164.70     44.84 o 
 -14  -3   4      771.75      806.06     17.99 o 
 -13  -3   4      815.09      806.50     23.18 o 
 -12  -3   4     1732.37     1635.97     28.14 o 
 -11  -3   4       66.28       73.68      5.17 o 
 -10  -3   4       64.93       69.03      4.09 o 
  -9  -3   4      149.39      117.67      5.13 o 
  -8  -3   4       61.07       78.44      4.10 o 
  -7  -3   4    13562.05    13887.50    157.46 o 
  -6  -3   4    12113.69    12856.04    130.08 o 
  -5  -3   4      319.51      378.70      6.00 o 
  -4  -3   4    12649.70    13553.41    136.37 o 
  -3  -3   4     1027.51     1157.48     14.67 o 
  -2  -3   4       82.84       85.42      2.50 o 
  -1  -3   4     1892.34     1818.89     19.69 o 
   0  -3   4     1523.03     1653.32     18.18 o 
   1  -3   4     6699.20     7068.05     77.71 o 
   2  -3   4     1899.77     1712.53     24.59 o 
   3  -3   4     1228.61     1164.00     13.58 o 
   4  -3   4       76.26       80.41      2.76 o 
   5  -3   4        4.08        5.49      1.55 o 
   6  -3   4     8209.18     8259.26     84.87 o 
   7  -3   4     3907.78     3986.61     43.01 o 
   8  -3   4        1.94        7.43      2.10 o 
   9  -3   4      440.10      462.80     12.45 o 
  10  -3   4      506.54      480.14     14.22 o 
  11  -3   4      118.03      141.79      8.61 o 
  12  -3   4     4507.40     4475.86     80.00 o 
  13  -3   4     1085.96     1087.78     27.01 o 
  14  -3   4      279.13      282.32     13.01 o 
 -14  -2   4      430.04      441.78     12.56 o 
 -13  -2   4     1030.55      966.49     19.68 o 
 -12  -2   4     1891.82     1829.64     30.68 o 
 -11  -2   4      896.47      840.99     17.12 o 
 -10  -2   4     1275.23     1248.19     18.90 o 
  -9  -2   4       21.31       22.59      2.82 o 
  -8  -2   4     1798.41     1684.29     48.33 o 
  -7  -2   4     1888.30     1895.05     24.64 o 
  -6  -2   4     1474.45     1387.65     18.54 o 
  -5  -2   4     2229.54     2105.77     23.00 o 
  -4  -2   4    12048.18    12411.53    125.07 o 
  -3  -2   4        1.95        8.35      1.77 o 
  -2  -2   4       19.57       28.72      1.25 o 
  -1  -2   4     2380.95     2481.11     25.94 o 
   0  -2   4      780.52      795.50     10.13 o 
   2  -2   4      156.68      132.48      4.55 o 
   3  -2   4     5084.16     4773.24     55.06 o 
   4  -2   4     2933.89     2655.28     31.78 o 
   5  -2   4     6441.92     6308.97     74.90 o 
   6  -2   4     2338.84     2214.14     24.74 o 
   7  -2   4     2961.53     2963.68     32.66 o 
   8  -2   4      274.67      262.96      6.64 o 
   9  -2   4      482.45      532.10     10.35 o 
  10  -2   4       15.78       23.82      3.75 o 
  11  -2   4       49.01       64.72      5.41 o 
  12  -2   4       53.39       51.46      4.80 o 
  13  -2   4      237.69      257.65     11.78 o 
  14  -2   4     1933.09     1990.57     41.67 o 
 -14  -1   4      120.41      106.70      8.75 o 
 -13  -1   4      251.63      252.37      9.19 o 
 -12  -1   4      129.44      118.33      6.39 o 
 -11  -1   4      451.76      448.69     18.62 o 
 -10  -1   4     3854.04     3877.21     48.39 o 
  -9  -1   4     1383.10     1374.28     19.89 o 
  -8  -1   4      143.32      133.57      6.57 o 
  -7  -1   4     1195.26     1208.92     16.96 o 
  -6  -1   4      165.92      181.80      6.09 o 
  -5  -1   4      180.64      149.49      5.32 o 
  -4  -1   4      402.92      434.33      8.12 o 
  -3  -1   4     1076.77     1052.52     12.12 o 
  -2  -1   4    34302.26    34489.05    385.12 o 
  -1  -1   4     8813.33     8813.84     98.92 o 
   0  -1   4    17759.27    18075.17    180.94 o 
   1  -1   4    14582.47    15169.13    169.35 o 
   2  -1   4     7423.81     7686.56     86.67 o 
   3  -1   4     1034.87      970.63     11.20 o 
   4  -1   4     2149.74     1939.42     21.11 o 
   5  -1   4       72.73       70.67      2.74 o 
   6  -1   4     4115.60     4199.91     44.33 o 
   7  -1   4      461.08      454.82     17.34 o 
   8  -1   4     1328.38     1340.07     19.12 o 
   9  -1   4       16.65       16.25      3.31 o 
  10  -1   4      396.13      365.02      8.51 o 
  11  -1   4      950.77      941.54     18.65 o 
  12  -1   4     1145.45     1188.81     25.50 o 
  13  -1   4      904.20      902.39     18.99 o 
  14  -1   4     1853.54     1862.61     39.33 o 
 -14   0   4        6.87        8.76      3.83 o 
 -13   0   4      959.53      973.05     19.66 o 
 -12   0   4       91.54       87.27      5.49 o 
 -11   0   4      136.39      138.07      6.54 o 
 -10   0   4       41.99       56.61      3.82 o 
  -9   0   4     3645.88     3571.77     44.48 o 
  -8   0   4     2780.80     2775.95     75.69 o 
  -7   0   4    13687.76    13444.42    152.45 o 
  -6   0   4      287.63      305.52      5.09 o 
  -5   0   4      372.12      304.75      4.93 o 
  -4   0   4      201.84      147.55      6.73 o 
  -3   0   4     6520.57     6775.38     90.21 o 
  -2   0   4    16319.77    16439.40    183.13 o 
  -1   0   4    12949.09    13203.26    147.44 o 
   0   0   4    18155.75    18090.35    201.71 o 
   1   0   4       11.32        6.99      1.18 o 
   2   0   4        1.09        3.65      1.11 o 
   3   0   4      115.64       75.00      2.32 o 
   4   0   4      214.50      178.62      5.69 o 
   6   0   4    10280.90    10334.33    104.90 o 
   7   0   4     3001.09     3094.52     33.60 o 
   8   0   4     1058.37     1133.42     16.57 o 
   9   0   4      182.11      178.08      5.86 o 
  10   0   4      304.23      333.75     12.92 o 
  11   0   4     1386.29     1465.97     21.77 o 
  12   0   4     1132.28     1141.80     18.44 o 
  13   0   4      774.22      771.43     28.25 o 
  14   0   4      197.21      185.86      8.62 o 
  15   0   4        3.42        8.07      8.52 o 
 -14   1   4      626.28      571.87     24.23 o 
 -13   1   4      598.95      605.34     14.41 o 
 -12   1   4       52.63       54.68      4.94 o 
 -11   1   4      341.47      339.23      8.56 o 
 -10   1   4     1916.35     1881.53     26.13 o 
  -9   1   4     1902.40     1832.45     25.19 o 
  -8   1   4     5564.20     5204.11    162.33 o 
  -7   1   4      265.73      204.59      5.79 o 
  -6   1   4     2517.11     2525.98     27.60 o 
  -5   1   4     2937.06     2761.64     29.65 o 
  -4   1   4      506.50      498.28      6.92 o 
  -3   1   4      393.59      409.71      5.75 o 
  -2   1   4      350.69      359.92      5.64 o 
  -1   1   4      620.02      478.35      6.69 o 
   0   1   4    98094.56    92614.49   1441.64 o 
   1   1   4     9049.90     9068.67     91.13 o 
   2   1   4     2241.60     2307.07     24.11 o 
   3   1   4     4237.87     4376.52     44.96 o 
   4   1   4      326.86      356.67      5.27 o 
   5   1   4     6597.84     6823.38     79.17 o 
   6   1   4      863.19      694.66     10.16 o 
   7   1   4      679.02      766.39     11.14 o 
   8   1   4      846.95      881.52     13.72 o 
   9   1   4     3676.03     3765.19    123.56 o 
  10   1   4      479.68      500.10     13.57 o 
  11   1   4      524.84      566.04     11.45 o 
  12   1   4      130.27      127.27      5.77 o 
  13   1   4     2066.71     2149.89     31.34 o 
  14   1   4       39.90       49.81      8.40 o 
  15   1   4      110.53      123.76      9.41 o 
 -14   2   4      204.27      223.82     15.35 o 
 -13   2   4      699.75      697.87     19.91 o 
 -12   2   4      392.65      401.40     14.03 o 
 -11   2   4      287.47      300.74      8.05 o 
 -10   2   4      419.05      460.16      9.79 o 
  -9   2   4     1549.84     1482.79     21.40 o 
  -8   2   4     1538.72     1595.61     22.16 o 
  -7   2   4     4042.04     4023.45     48.63 o 
  -6   2   4      667.02      681.59      9.59 o 
  -5   2   4      564.22      397.63      6.35 o 
  -4   2   4     1241.14     1308.67     15.07 o 
  -3   2   4    12361.21    12220.46    122.96 o 
  -2   2   4     5917.23     5744.25     58.56 o 
  -1   2   4      819.32      776.09      8.99 o 
   0   2   4     4622.17     4835.18     49.09 o 
   1   2   4     2849.94     2941.52     30.35 o 
   2   2   4     6486.21     6322.80     72.25 o 
   3   2   4    15617.57    15865.67    158.95 o 
   4   2   4    16198.37    16538.19    165.67 o 
   5   2   4      591.20      662.23      8.60 o 
   6   2   4      521.06      594.11      8.28 o 
   7   2   4     1648.53     1651.44     24.42 o 
   8   2   4      637.64      596.48     10.36 o 
   9   2   4     1577.77     1613.88     26.13 o 
  10   2   4     3132.50     3179.97     72.89 o 
  11   2   4     1411.32     1504.15     22.25 o 
  12   2   4     1698.58     1703.36     24.91 o 
  13   2   4       45.45       39.04      5.09 o 
  14   2   4       14.47       19.48      4.43 o 
  15   2   4      229.84      240.17     14.31 o 
 -13   3   4      569.78      560.36     17.34 o 
 -12   3   4        8.92       16.24      4.61 o 
 -11   3   4      174.64      172.53      7.64 o 
 -10   3   4       68.29       73.79      5.36 o 
  -9   3   4     2089.08     2180.42     29.38 o 
  -8   3   4     2709.90     2593.74     38.16 o 
  -7   3   4       10.64        9.34      2.52 o 
  -6   3   4     1954.09     2047.23     23.43 o 
  -5   3   4     7347.38     7444.76     76.51 o 
  -4   3   4     3066.16     2895.62     31.11 o 
  -3   3   4    27795.96    27912.92    278.59 o 
  -2   3   4     9526.68     9507.84     96.04 o 
   0   3   4       12.72       23.56      2.26 o 
   1   3   4      144.34      113.00      3.87 o 
   2   3   4      905.95      839.66     11.08 o 
   3   3   4     1121.48      940.71     12.57 o 
   4   3   4     8845.72     9199.94     93.01 o 
   5   3   4    12585.53    12055.29    121.41 o 
   6   3   4     2809.04     2784.63     29.93 o 
   7   3   4        2.98       15.80      3.42 o 
   8   3   4       26.28       36.54      2.77 o 
   9   3   4     1756.65     1715.56     27.61 o 
  10   3   4     4467.24     4734.47     89.38 o 
  11   3   4     4551.50     4675.97     67.47 o 
  12   3   4      101.01      115.78      6.71 o 
  13   3   4       41.36       45.22      5.28 o 
  14   3   4       44.11       49.11      5.51 o 
  15   3   4      173.80      165.20      8.49 o 
 -13   4   4       28.27       32.00      5.61 o 
 -12   4   4      302.76      306.38     12.20 o 
 -11   4   4     1762.02     1755.19     38.30 o 
 -10   4   4     4003.48     4133.42     60.22 o 
  -9   4   4      631.96      662.10     18.66 o 
  -8   4   4       75.66       70.57      4.78 o 
  -7   4   4       83.13      102.18      3.86 o 
  -6   4   4     3828.48     3872.71     41.78 o 
  -5   4   4     1693.57     1600.39     18.82 o 
  -4   4   4      143.85      173.56      4.13 o 
  -3   4   4      474.49      499.52      8.12 o 
  -2   4   4     2107.99     1998.72     21.78 o 
  -1   4   4    15001.38    15188.94    169.49 o 
   0   4   4     7929.01     7782.63    113.25 o 
   1   4   4      486.40      450.16      6.02 o 
   2   4   4     2246.11     2187.54     26.50 o 
   3   4   4     3295.99     3298.40     39.10 o 
   4   4   4     8991.39     8509.73     97.51 o 
   5   4   4     4671.96     4540.43     59.02 o 
   6   4   4     2670.89     2847.13     33.45 o 
   7   4   4     2969.81     2948.22     34.05 o 
   8   4   4      676.24      720.19     17.68 o 
   9   4   4      154.70      192.88      6.76 o 
  10   4   4      138.00      136.86      6.86 o 
  11   4   4       11.52        6.44      3.90 o 
  12   4   4       82.09       78.49      5.83 o 
  13   4   4     1009.07     1000.25     20.53 o 
  14   4   4      267.80      247.21      9.89 o 
  15   4   4       35.21       39.35      5.41 o 
 -13   5   4        0.47       -0.13      4.15 o 
 -12   5   4        1.82       11.26      4.51 o 
 -11   5   4     2796.01     2873.49     56.46 o 
 -10   5   4       81.82       81.79      5.60 o 
  -9   5   4     3228.24     3226.15     48.28 o 
  -8   5   4       96.95      122.41      6.77 o 
  -7   5   4       67.52       64.96      3.74 o 
  -6   5   4       73.53       69.98      3.67 o 
  -5   5   4     2563.33     2656.89     33.47 o 
  -4   5   4     3707.63     3787.16     59.12 o 
  -3   5   4    10580.81    10764.49    122.30 o 
  -2   5   4     3167.48     3397.46     35.99 o 
  -1   5   4     1134.98     1117.22     14.53 o 
   0   5   4      167.17      152.68      3.50 o 
   1   5   4     1519.84     1385.53     15.48 o 
   2   5   4    18030.94    18089.78    181.26 o 
   3   5   4     3721.13     3538.27     42.24 o 
   4   5   4     1559.92     1534.28     22.89 o 
   5   5   4     2477.75     2628.69     32.46 o 
   6   5   4      413.89      358.35      5.73 o 
   7   5   4     7310.41     7677.48     78.90 o 
   8   5   4     5590.06     5918.34     82.10 o 
   9   5   4      601.20      579.46     16.06 o 
  10   5   4     2974.79     3000.65     45.53 o 
  11   5   4       65.27       50.72      5.05 o 
  12   5   4      322.59      287.15      9.92 o 
  13   5   4      311.74      297.71     10.58 o 
  14   5   4       75.19       72.90      6.11 o 
  15   5   4      992.32      993.82     21.64 o 
 -12   6   4      208.89      182.00     10.46 o 
 -11   6   4      504.11      522.57     15.00 o 
 -10   6   4      352.05      355.97     11.15 o 
  -9   6   4     3858.61     4029.84     70.75 o 
  -8   6   4       15.26       15.84      3.85 o 
  -7   6   4     3604.12     3677.55     45.91 o 
  -6   6   4      468.37      436.51      9.13 o 
  -5   6   4      224.58      219.72      6.13 o 
  -4   6   4     4592.43     4594.50     54.72 o 
  -3   6   4     1193.29     1120.49     16.05 o 
  -2   6   4      399.20      440.51      7.96 o 
  -1   6   4     3333.74     3139.93     37.83 o 
   0   6   4      347.91      328.38      7.05 o 
   1   6   4     1289.93     1162.41     13.59 o 
   2   6   4     3249.68     3199.58     33.93 o 
   3   6   4      809.31      719.51     10.90 o 
   4   6   4     5108.33     4902.81     57.96 o 
   5   6   4      731.36      667.39     10.77 o 
   6   6   4     1546.05     1507.37     20.45 o 
   7   6   4      528.29      537.07     10.19 o 
   8   6   4      276.52      280.97      8.62 o 
   9   6   4     7024.75     6914.30     95.80 o 
  10   6   4     3303.75     3233.28     48.80 o 
  11   6   4      581.10      537.54     13.50 o 
  12   6   4      252.84      215.62      8.98 o 
  13   6   4       48.54       48.69      5.21 o 
  14   6   4      116.34      121.37      7.38 o 
  15   6   4     1479.03     1422.13     27.60 o 
 -11   7   4       74.54       66.63      9.92 o 
 -10   7   4      259.09      256.52      9.59 o 
  -9   7   4     1560.48     1559.84     29.42 o 
  -8   7   4       95.55       91.50      5.60 o 
  -7   7   4     2829.91     2787.12     39.97 o 
  -6   7   4     2159.66     2237.10     34.97 o 
  -5   7   4      655.96      646.35     11.60 o 
  -4   7   4      904.48      896.98     14.31 o 
  -3   7   4      229.00      203.27      6.36 o 
  -2   7   4       36.40       31.42      3.27 o 
  -1   7   4       15.69       22.16      4.65 o 
   0   7   4      143.45      146.97      4.49 o 
   1   7   4     5883.72     6157.84     63.52 o 
   2   7   4     5184.65     5078.29     52.73 o 
   3   7   4     5229.89     5175.62     53.97 o 
   4   7   4     7449.15     7534.14     87.76 o 
   5   7   4      352.38      373.78      7.77 o 
   6   7   4     1752.72     1742.01     23.47 o 
   7   7   4      147.32      167.04     10.29 o 
   8   7   4      605.63      614.44     13.32 o 
   9   7   4     2151.94     1994.48     32.51 o 
  10   7   4      173.63      159.62      7.44 o 
  11   7   4     1857.31     1761.47     30.49 o 
  12   7   4     1144.09     1039.93     21.07 o 
  13   7   4      211.85      207.23     12.32 o 
  14   7   4       69.59       76.55      6.16 o 
  15   7   4      138.40      144.78     11.20 o 
 -11   8   4      547.93      609.38     49.73 o 
 -10   8   4       11.84        9.60      4.85 o 
  -9   8   4       18.09       21.75      4.33 o 
  -8   8   4      475.28      516.18     15.02 o 
  -7   8   4     1786.12     1811.65     25.96 o 
  -6   8   4      247.09      266.67      7.64 o 
  -5   8   4     2712.11     2730.67     35.49 o 
  -4   8   4     1586.30     1532.06     21.79 o 
  -3   8   4     2897.23     2827.60     36.01 o 
  -2   8   4       70.95       66.66      3.65 o 
  -1   8   4     1684.51     1661.63     22.40 o 
   0   8   4      237.39      243.82      6.06 o 
   1   8   4     3386.58     3355.67     40.88 o 
   2   8   4     2812.29     2884.71     34.87 o 
   3   8   4        5.44        7.95      2.21 o 
   4   8   4     2211.76     2168.06     28.18 o 
   5   8   4       27.16       29.67      2.93 o 
   6   8   4     1528.06     1488.47     43.81 o 
   7   8   4     1306.44     1306.84     32.30 o 
   8   8   4      187.30      206.02     16.63 o 
   9   8   4      539.89      498.19     12.56 o 
  10   8   4     1211.33     1140.76     21.83 o 
  11   8   4      189.84      181.24      8.50 o 
  12   8   4      940.91      861.01     19.07 o 
  13   8   4        0.20        4.42      3.96 o 
  14   8   4     2227.03     2163.32     37.49 o 
 -10   9   4     2223.06     2206.35     45.78 o 
  -9   9   4      205.63      211.51     11.02 o 
  -8   9   4       19.02       23.94      4.97 o 
  -7   9   4      603.90      619.74     12.45 o 
  -6   9   4        2.76        3.21      2.74 o 
  -5   9   4     4402.11     4302.38     53.41 o 
  -4   9   4     4960.52     4860.42     59.25 o 
  -3   9   4      338.20      277.76      7.39 o 
  -2   9   4      332.30      326.25      7.80 o 
  -1   9   4      160.19      211.20      6.19 o 
   0   9   4      634.61      650.54     21.82 o 
   1   9   4     1484.39     1534.01     21.27 o 
   2   9   4      349.70      318.30      8.87 o 
   3   9   4     1083.84     1037.68     15.58 o 
   4   9   4      239.40      248.18     10.21 o 
   5   9   4        5.43       12.66      2.66 o 
   6   9   4      332.08      316.06      8.77 o 
   7   9   4      135.06      129.42      6.63 o 
   8   9   4     2496.88     2449.77     38.71 o 
   9   9   4     4009.04     3810.67     56.86 o 
  10   9   4       16.51       20.48      4.20 o 
  11   9   4       52.93       54.85      5.27 o 
  12   9   4        6.17       20.50      8.01 o 
  13   9   4      879.74      850.25     19.38 o 
  14   9   4     1566.21     1475.63     28.53 o 
  -9  10   4        0.19        3.86      5.26 o 
  -8  10   4      963.34      969.19     24.88 o 
  -7  10   4     1221.30     1223.88     19.96 o 
  -6  10   4     1831.77     1761.29     25.80 o 
  -5  10   4      323.77      298.77      8.24 o 
  -4  10   4        8.05       10.22      2.75 o 
  -3  10   4      547.64      508.77     13.52 o 
  -2  10   4     3896.44     3822.47     47.61 o 
  -1  10   4     2567.04     2549.45     35.43 o 
   0  10   4      414.71      408.96      9.03 o 
   1  10   4      407.99      353.73     13.04 o 
   2  10   4       52.84       59.68      4.53 o 
   3  10   4       44.55       25.63      3.75 o 
   4  10   4       58.42       58.38      4.76 o 
   5  10   4      317.67      298.83      7.71 o 
   6  10   4     3541.89     3562.61     45.39 o 
   7  10   4     2356.72     2402.46     35.66 o 
   8  10   4     1089.61     1130.55     21.75 o 
   9  10   4       45.86       41.39      6.42 o 
  10  10   4       77.96       67.68      5.75 o 
  11  10   4       82.77       67.03      6.02 o 
  12  10   4       41.88       29.48      5.17 o 
  13  10   4       12.62       15.43      4.83 o 
  -8  11   4      757.82      784.62     22.23 o 
  -7  11   4     1597.41     1586.57     28.42 o 
  -6  11   4      107.01       95.91      5.26 o 
  -5  11   4     1934.10     1862.93     27.08 o 
  -4  11   4      111.82      108.25      5.35 o 
  -3  11   4       18.16       19.37      3.20 o 
  -2  11   4     2388.44     2334.23     31.65 o 
  -1  11   4      700.01      656.94     14.85 o 
   0  11   4     7832.14     8081.70    111.64 o 
   1  11   4     6371.68     6544.43     91.64 o 
   2  11   4        0.73        0.83      3.34 o 
   3  11   4      929.73      894.71     18.10 o 
   4  11   4      646.54      659.85     14.94 o 
   5  11   4        3.89        7.10      3.34 o 
   6  11   4     2448.02     2497.20     56.32 o 
   7  11   4       11.19        6.98      5.18 o 
   8  11   4     1604.09     1527.79     39.46 o 
   9  11   4      455.16      438.30     12.78 o 
  10  11   4      156.88      158.20      8.42 o 
  11  11   4      175.07      177.89     10.71 o 
  12  11   4        4.48        7.38      4.59 o 
  13  11   4      456.40      445.19     14.29 o 
  -7  12   4     1086.17     1061.05     21.81 o 
  -6  12   4     2514.50     2457.01     39.93 o 
  -5  12   4      273.73      280.38      9.98 o 
  -4  12   4      832.68      812.72     15.05 o 
  -3  12   4      100.42       96.92      5.02 o 
  -2  12   4        2.16        4.86      3.22 o 
  -1  12   4      215.18      224.28      8.92 o 
   0  12   4     3686.82     3804.44     56.82 o 
   1  12   4      280.85      267.76      9.47 o 
   2  12   4     1407.18     1381.47     25.17 o 
   3  12   4     1059.21      993.32     19.87 o 
   4  12   4       73.09       56.61      5.38 o 
   5  12   4        4.59        8.47      3.76 o 
   6  12   4     1004.70      973.41     20.01 o 
   7  12   4      964.16      919.61     24.25 o 
   8  12   4      911.84      881.32     23.71 o 
   9  12   4       90.83       94.67      6.56 o 
  10  12   4       79.31       82.61      6.47 o 
  11  12   4       53.94       71.85      6.74 o 
  12  12   4      194.96      184.40      9.73 o 
  -6  13   4        9.79       10.05      4.19 o 
  -5  13   4       71.34       61.91      5.66 o 
  -4  13   4      367.41      314.63     13.03 o 
  -3  13   4     1409.28     1395.11     26.02 o 
  -2  13   4      345.94      335.37     10.96 o 
  -1  13   4       18.79       14.19      3.95 o 
   0  13   4       38.32       30.14      4.65 o 
   1  13   4       83.00       77.90      5.87 o 
   2  13   4      624.42      615.82     20.72 o 
   3  13   4     1952.57     2011.11     38.84 o 
   4  13   4       21.55       20.22      4.52 o 
   5  13   4      629.78      629.26     15.82 o 
   6  13   4     1439.32     1463.42     27.18 o 
   7  13   4       93.64       99.11      8.26 o 
   8  13   4      550.66      503.94     17.83 o 
   9  13   4       45.87       50.35      7.05 o 
  10  13   4       44.06       47.06      8.84 o 
  11  13   4      690.84      711.75     22.55 o 
  -4  14   4      493.05      489.59     17.29 o 
  -3  14   4      276.10      261.52     13.02 o 
  -2  14   4       18.95       23.90      6.13 o 
  -1  14   4     2331.66     2372.25     39.58 o 
   0  14   4      496.39      498.56     13.76 o 
   1  14   4       13.37       23.77      4.63 o 
   2  14   4       86.94       93.97      7.38 o 
   3  14   4      220.53      192.45      9.71 o 
   4  14   4     1982.70     1958.99     34.46 o 
   5  14   4     5401.86     5605.47    103.71 o 
   6  14   4      724.94      768.43     21.82 o 
   7  14   4       15.79       15.61      5.70 o 
   8  14   4       29.79       35.04      6.35 o 
   9  14   4        8.75        2.96      4.88 o 
  10  14   4      165.23      152.65     14.10 o 
  -2  15   4     1100.58     1040.82     27.89 o 
  -1  15   4      902.34      918.44     25.70 o 
   0  15   4      478.71      502.96     14.39 o 
   1  15   4       26.53       33.24      5.46 o 
   2  15   4        6.35        5.01      6.54 o 
   3  15   4      154.77      136.09      9.50 o 
   4  15   4      964.59      949.79     21.17 o 
   5  15   4       39.67       50.63      5.95 o 
   6  15   4      407.20      412.08     13.42 o 
   7  15   4     1574.56     1558.42     53.03 o 
   8  15   4     1010.15     1029.32     50.59 o 
   1  16   4      557.99      597.30     20.63 o 
   2  16   4      200.77      188.53      9.66 o 
   3  16   4        3.13        3.18      4.28 o 
   4  16   4      523.70      532.59     31.75 o 
   5  16   4      226.25      228.84     10.72 o 
  -6 -14   5       72.73       85.12     12.03 o 
  -5 -14   5      437.19      378.42     21.43 o 
  -4 -14   5      713.26      787.97     22.51 o 
  -3 -14   5      549.81      588.02     32.84 o 
  -2 -14   5      341.11      348.60     14.24 o 
  -1 -14   5      171.31      178.62     10.88 o 
   0 -14   5      774.77      733.85     21.96 o 
   1 -14   5      276.16      245.20     12.65 o 
   2 -14   5      738.14      723.50     17.60 o 
  -8 -13   5      796.08      793.39     32.25 o 
  -7 -13   5       60.14       51.34      9.34 o 
  -6 -13   5     1715.54     1757.83     53.78 o 
  -5 -13   5      974.18      981.38     25.22 o 
  -4 -13   5      156.30      144.21      9.79 o 
  -3 -13   5       32.43       31.52      6.10 o 
  -2 -13   5      222.78      226.93     11.84 o 
  -1 -13   5     1466.44     1458.29     55.90 o 
   0 -13   5     1604.26     1612.95     28.86 o 
   1 -13   5      716.80      712.19     16.84 o 
   2 -13   5      209.38      214.27      9.31 o 
   3 -13   5      635.38      642.22     16.06 o 
   4 -13   5     1137.15     1086.43     22.55 o 
   5 -13   5     1744.15     1706.97     31.10 o 
 -10 -12   5       23.76       38.14      6.96 o 
  -9 -12   5      658.97      718.40     20.81 o 
  -8 -12   5        3.97       11.23      8.42 o 
  -6 -12   5      116.06      128.96      8.81 o 
  -5 -12   5       28.68       31.06      5.46 o 
  -4 -12   5      893.82      895.46     22.68 o 
  -3 -12   5     1573.54     1546.23     33.76 o 
  -2 -12   5     2003.86     2044.10     33.35 o 
  -1 -12   5      260.67      273.54      9.72 o 
   0 -12   5      438.59      418.15     14.80 o 
   1 -12   5      208.53      190.13     10.14 o 
   2 -12   5     1996.37     1960.07     51.13 o 
   3 -12   5      321.89      316.56     10.86 o 
   4 -12   5      508.12      436.50     12.64 o 
   5 -12   5        1.68       -1.82      3.47 o 
   6 -12   5     1909.35     1837.34     32.64 o 
 -11 -11   5      116.40      116.75      9.45 o 
 -10 -11   5      432.20      423.76     15.76 o 
  -9 -11   5     1785.98     1744.54     37.88 o 
  -8 -11   5      755.39      758.84     22.73 o 
  -7 -11   5      628.50      632.76     14.60 o 
  -6 -11   5       66.86       79.50      5.21 o 
  -5 -11   5       40.72       37.61      4.51 o 
  -4 -11   5      764.30      764.14     16.07 o 
  -3 -11   5     3188.46     3340.89     49.49 o 
  -2 -11   5       33.14       39.96      4.72 o 
  -1 -11   5     2556.49     2628.08     63.63 o 
   0 -11   5      576.75      591.59     14.15 o 
   1 -11   5      333.56      291.06     15.38 o 
   2 -11   5      440.17      455.70     12.30 o 
   3 -11   5       73.36       67.11      5.52 o 
   4 -11   5     1126.40     1087.18     21.63 o 
   5 -11   5     1561.67     1492.93     27.34 o 
   6 -11   5       45.62       38.21      5.57 o 
   7 -11   5      280.96      284.36     10.44 o 
   8 -11   5       67.10       68.21      6.16 o 
 -12 -10   5        3.30        7.07      7.96 o 
 -11 -10   5       13.94       14.67      5.65 o 
 -10 -10   5     2861.83     2882.39     56.77 o 
  -9 -10   5     1433.79     1400.33     46.58 o 
  -8 -10   5      920.82      867.34     22.65 o 
  -7 -10   5     3859.44     4013.57     58.97 o 
  -6 -10   5      668.56      628.97     13.95 o 
  -5 -10   5      509.26      541.94      9.62 o 
  -4 -10   5      731.49      767.90     13.37 o 
  -3 -10   5      623.12      621.18     13.34 o 
  -2 -10   5      747.70      782.23     16.17 o 
  -1 -10   5      500.79      498.86     16.23 o 
   0 -10   5      109.97      122.93      9.59 o 
   1 -10   5      666.99      726.55     30.10 o 
   2 -10   5       91.59       87.30      5.44 o 
   3 -10   5      824.14      761.07     16.44 o 
   4 -10   5      852.06      806.50     17.36 o 
   5 -10   5       80.07       83.90      6.09 o 
   6 -10   5      615.17      618.07     15.00 o 
   7 -10   5     1509.85     1550.95     28.19 o 
   8 -10   5      737.35      701.41     16.73 o 
   9 -10   5     1691.75     1744.91     39.10 o 
 -12  -9   5      385.55      361.95     15.05 o 
 -11  -9   5     1396.73     1443.69     33.77 o 
 -10  -9   5      376.40      347.66     28.38 o 
  -9  -9   5       20.80       28.05      5.67 o 
  -8  -9   5      871.38      843.28     24.58 o 
  -7  -9   5     1538.33     1501.30     21.80 o 
  -6  -9   5      542.14      518.78     10.19 o 
  -5  -9   5       21.03       18.64      2.62 o 
  -4  -9   5     1984.71     2060.09     27.40 o 
  -3  -9   5      223.77      221.29      5.61 o 
  -2  -9   5       69.95       73.17      4.00 o 
  -1  -9   5      158.17      162.22      8.17 o 
   0  -9   5     2095.06     2045.47     32.02 o 
   1  -9   5     2086.01     2126.07     33.43 o 
   2  -9   5     4007.21     4017.18     57.96 o 
   3  -9   5       17.10       22.07      6.36 o 
   4  -9   5        8.18       16.62      3.53 o 
   5  -9   5       39.25       51.65      5.25 o 
   6  -9   5      536.55      532.87     13.43 o 
   7  -9   5       69.35       72.02      5.69 o 
   8  -9   5        0.75       -1.21      3.14 o 
   9  -9   5      140.39      145.34     15.47 o 
  10  -9   5      701.93      706.86     21.54 o 
 -13  -8   5      407.93      389.56     16.00 o 
 -12  -8   5      992.29     1003.50     26.50 o 
 -11  -8   5       40.32       47.70      6.77 o 
 -10  -8   5      833.06      781.46     21.51 o 
  -9  -8   5       33.72       39.47      5.70 o 
  -8  -8   5       33.84       43.78      3.70 o 
  -7  -8   5        5.07       -0.29      2.28 o 
  -6  -8   5        1.72        3.69      2.49 o 
  -5  -8   5     3845.99     4026.87     43.80 o 
  -4  -8   5     8779.99     9101.69     94.01 o 
  -3  -8   5       44.79       52.68      2.84 o 
  -2  -8   5      355.56      330.69      6.52 o 
  -1  -8   5        1.82        4.63      1.86 o 
   0  -8   5      571.72      552.74     14.44 o 
   1  -8   5      848.57      772.22     22.15 o 
   2  -8   5     1037.41     1022.26     18.71 o 
   3  -8   5     1922.30     1883.84     30.36 o 
   4  -8   5     1940.06     1884.19     30.51 o 
   5  -8   5      273.78      252.58      8.75 o 
   6  -8   5      544.89      539.86     13.06 o 
   7  -8   5      809.50      810.51     17.20 o 
   8  -8   5        2.36        6.73      4.51 o 
   9  -8   5     2464.02     2436.58     49.03 o 
  10  -8   5      343.41      298.83     13.24 o 
  11  -8   5       12.65       12.71      5.34 o 
 -13  -7   5        1.27       -2.11      6.98 o 
 -12  -7   5     1213.33     1185.37     29.47 o 
 -11  -7   5     1219.24     1240.82     58.38 o 
 -10  -7   5     1134.77     1087.24     26.58 o 
  -9  -7   5      212.16      207.98      8.02 o 
  -8  -7   5      342.62      362.97      8.32 o 
  -7  -7   5     1270.46     1221.30     18.15 o 
  -6  -7   5     2949.00     2943.00     37.14 o 
  -5  -7   5     1552.27     1526.71     18.80 o 
  -4  -7   5     2071.26     2102.09     24.22 o 
  -3  -7   5     2052.44     2050.36     23.64 o 
  -2  -7   5     8909.17     9101.57     93.38 o 
  -1  -7   5      548.02      555.75      8.49 o 
   0  -7   5       86.78       66.71      2.99 o 
   1  -7   5     1814.50     1903.15     21.99 o 
   2  -7   5       13.41       13.85      3.96 o 
   3  -7   5     4801.60     4685.78    102.10 o 
   4  -7   5      321.80      331.74      9.26 o 
   5  -7   5     1151.10     1144.03     20.83 o 
   6  -7   5      998.35      983.30     19.15 o 
   7  -7   5      288.73      285.20      9.16 o 
   8  -7   5      816.72      796.74     27.04 o 
   9  -7   5      197.56      175.51      9.66 o 
  10  -7   5       23.24       21.09      5.13 o 
  11  -7   5      974.42      928.56     24.85 o 
 -14  -6   5       66.11       63.17     11.95 o 
 -13  -6   5     1063.40     1085.32     28.43 o 
 -12  -6   5     2554.12     2546.41     51.47 o 
 -11  -6   5        0.64        2.97      3.19 o 
 -10  -6   5      323.17      312.05     10.52 o 
  -9  -6   5     2372.87     2398.66     37.07 o 
  -8  -6   5      715.79      784.09     23.06 o 
  -7  -6   5     3465.90     3463.70     43.02 o 
  -6  -6   5      243.61      258.23      5.62 o 
  -5  -6   5       29.06       32.85      2.42 o 
  -4  -6   5     1109.58     1112.87     14.08 o 
  -3  -6   5     1952.85     1878.39     21.44 o 
  -2  -6   5     4576.90     4762.40     50.07 o 
  -1  -6   5      136.66      144.33      4.02 o 
   0  -6   5    10833.61    11542.85    117.10 o 
   1  -6   5     5713.80     5898.98     61.24 o 
   2  -6   5      238.03      215.18      8.10 o 
   3  -6   5      459.03      443.82      8.71 o 
   4  -6   5      567.73      550.10     11.92 o 
   5  -6   5      757.79      763.24     15.04 o 
   6  -6   5     4828.22     4832.33     67.82 o 
   7  -6   5     1175.51     1180.70     24.42 o 
   8  -6   5        2.18        5.29      2.99 o 
   9  -6   5       34.51       35.55      5.81 o 
  10  -6   5      174.60      162.80      9.57 o 
  11  -6   5       12.06       20.40      5.29 o 
  12  -6   5        3.94        3.79      6.02 o 
 -14  -5   5      604.89      585.07     19.58 o 
 -13  -5   5      363.32      340.42     14.23 o 
 -12  -5   5      651.28      681.42     15.69 o 
 -11  -5   5     1101.06     1100.88     21.24 o 
 -10  -5   5     2402.25     2435.01     38.10 o 
  -9  -5   5        0.56        1.78      3.04 o 
  -8  -5   5       65.18       65.69      3.81 o 
  -7  -5   5      726.10      742.35     12.36 o 
  -6  -5   5     1621.12     1717.35     20.12 o 
  -5  -5   5     3856.75     3913.42     41.81 o 
  -4  -5   5      618.12      574.65      8.50 o 
  -3  -5   5     2862.82     2796.02     30.31 o 
  -2  -5   5      486.69      506.22      7.38 o 
  -1  -5   5     5872.83     5882.45     60.73 o 
   0  -5   5    34839.78    36723.52    366.08 o 
   1  -5   5     6229.29     6281.48     64.72 o 
   2  -5   5     1564.16     1568.02     18.75 o 
   3  -5   5     1931.07     1977.08     22.41 o 
   4  -5   5     2909.07     2821.13     34.94 o 
   5  -5   5      686.41      637.08     11.09 o 
   6  -5   5        6.18        3.86      3.21 o 
   7  -5   5      898.28      923.19     24.87 o 
   8  -5   5     6848.26     6940.45     95.55 o 
   9  -5   5     2636.08     2567.91     55.02 o 
  10  -5   5      330.90      332.99     12.98 o 
  11  -5   5       39.39       43.32      6.26 o 
  12  -5   5       11.58       19.32      5.46 o 
  13  -5   5      785.42      765.49     22.12 o 
 -14  -4   5      487.70      514.26     17.74 o 
 -13  -4   5      636.98      648.95     15.75 o 
 -12  -4   5      114.03      116.72      6.57 o 
 -11  -4   5      604.93      594.34     13.96 o 
 -10  -4   5        0.85        2.25      3.06 o 
  -9  -4   5     1860.31     1841.08     29.77 o 
  -8  -4   5     3081.12     3230.19     40.51 o 
  -7  -4   5     1513.77     1550.96     53.29 o 
  -6  -4   5      346.80      362.11      6.32 o 
  -5  -4   5     3743.75     3913.56     41.62 o 
  -4  -4   5     2505.79     2575.85     28.06 o 
  -3  -4   5     2152.11     2037.37     25.19 o 
  -2  -4   5      712.41      646.52      8.57 o 
  -1  -4   5        0.59        9.56      2.71 o 
   0  -4   5      807.46      837.79     10.49 o 
   1  -4   5     1563.63     1689.17     18.94 o 
   2  -4   5    10740.75    10436.70    168.13 o 
   3  -4   5      595.99      510.90      7.33 o 
   4  -4   5      626.69      566.80      9.71 o 
   5  -4   5      102.32      107.79      4.34 o 
   6  -4   5      469.46      485.02      9.23 o 
   7  -4   5     1913.81     1866.60     25.15 o 
   8  -4   5     5838.45     5980.51     70.99 o 
   9  -4   5       28.93       31.71      5.00 o 
  10  -4   5     1060.43     1069.03     25.60 o 
  11  -4   5      124.69      130.66      8.67 o 
  12  -4   5      388.75      409.30     15.00 o 
  13  -4   5       20.29       33.96     10.77 o 
 -14  -3   5     1276.92     1328.93     31.05 o 
 -13  -3   5     1774.10     1720.59     30.03 o 
 -12  -3   5      237.08      234.11     13.08 o 
 -11  -3   5      395.91      400.30     10.96 o 
 -10  -3   5        6.66        9.69      3.19 o 
  -9  -3   5     1445.87     1322.14     22.90 o 
  -8  -3   5     1858.30     1885.72     34.83 o 
  -7  -3   5      252.04      245.26      6.31 o 
  -6  -3   5     2639.67     2716.68     29.78 o 
  -5  -3   5     7000.86     7000.50     71.98 o 
  -4  -3   5      182.67      221.61      4.33 o 
  -3  -3   5      451.16      336.11      5.40 o 
  -2  -3   5        0.34        1.61      1.93 o 
  -1  -3   5     2552.03     2560.48     30.42 o 
   0  -3   5     7831.10     8234.57     91.93 o 
   1  -3   5     1304.22     1080.80     14.28 o 
   2  -3   5       86.19       73.05      3.26 o 
   3  -3   5       82.86       65.12      3.01 o 
   4  -3   5     6234.84     6164.65     71.17 o 
   5  -3   5     9680.51     9796.45    111.44 o 
   6  -3   5     1396.10     1362.02     16.42 o 
   7  -3   5      831.18      841.04     19.95 o 
   8  -3   5      747.16      772.75     13.12 o 
   9  -3   5      236.61      215.14      7.61 o 
  10  -3   5      723.02      696.05     19.21 o 
  11  -3   5     1084.85     1111.51     26.63 o 
  12  -3   5        1.76        4.62      5.40 o 
  13  -3   5      646.39      667.62     19.64 o 
  14  -3   5      174.26      184.88     10.61 o 
 -14  -2   5     1533.42     1478.38     26.97 o 
 -13  -2   5      179.23      173.43      8.14 o 
 -12  -2   5     1621.97     1598.10     31.55 o 
 -11  -2   5     1964.49     1915.79     31.38 o 
 -10  -2   5        0.36        0.82      3.05 o 
  -9  -2   5      176.88      167.81      5.73 o 
  -8  -2   5     4054.14     4167.85     50.60 o 
  -7  -2   5       12.95       10.01      2.37 o 
  -6  -2   5     7322.97     7744.46     91.41 o 
  -5  -2   5      144.08      154.82      5.86 o 
  -4  -2   5     4732.14     4816.52     49.85 o 
  -3  -2   5     1145.22      966.60     11.52 o 
  -2  -2   5     4925.01     4960.61     50.87 o 
  -1  -2   5    13283.80    13447.65    134.97 o 
   0  -2   5     1584.88     1346.25     14.80 o 
   1  -2   5      166.71      119.05      3.23 o 
   2  -2   5      526.28      450.54      7.19 o 
   3  -2   5     1381.16     1309.34     16.99 o 
   4  -2   5     3255.79     3024.04     32.31 o 
   5  -2   5     9578.00     9737.97     99.09 o 
   6  -2   5       22.87       35.08      4.77 o 
   7  -2   5     8164.46     8427.48     86.70 o 
   8  -2   5      219.34      239.18      5.72 o 
   9  -2   5       17.56       28.71      4.50 o 
  10  -2   5       71.85       84.55      5.23 o 
  11  -2   5        5.24        2.15      3.01 o 
  12  -2   5     2788.62     2835.32     44.19 o 
  13  -2   5     4742.28     5073.63     89.91 o 
  14  -2   5      284.03      291.51     15.05 o 
 -14  -1   5      375.16      368.67     11.91 o 
 -13  -1   5      427.50      413.23     11.97 o 
 -12  -1   5      304.14      304.73      9.95 o 
 -11  -1   5      899.00      869.48     17.85 o 
 -10  -1   5     1095.84     1028.23     19.37 o 
  -9  -1   5     3796.52     3872.21     47.93 o 
  -8  -1   5       23.79       37.78      5.93 o 
  -7  -1   5      957.42      962.00     14.35 o 
  -6  -1   5      319.46      316.87      7.81 o 
  -5  -1   5     1613.92     1865.62     26.35 o 
  -4  -1   5     8541.38     8614.76     87.36 o 
  -3  -1   5    12499.00    12507.65    125.87 o 
  -2  -1   5     1067.53      999.20     13.08 o 
  -1  -1   5     2214.13     2158.23     25.63 o 
   0  -1   5     1471.64     1457.57     15.79 o 
   1  -1   5       22.43       18.04      1.78 o 
   2  -1   5      476.58      410.46      8.73 o 
   3  -1   5     2448.39     2445.71     29.38 o 
   4  -1   5     2966.45     2923.31     31.10 o 
   5  -1   5     2418.14     2349.78     25.57 o 
   6  -1   5    18830.93    19291.69    193.84 o 
   7  -1   5     6628.83     7151.98     73.98 o 
   8  -1   5     1482.21     1537.61     40.05 o 
   9  -1   5       15.69       28.13      3.94 o 
  10  -1   5     2016.78     1988.83     34.16 o 
  11  -1   5      231.35      244.66      9.68 o 
  12  -1   5     1494.08     1569.78     37.05 o 
  13  -1   5      443.35      420.99     12.33 o 
  14  -1   5      173.38      184.42     10.65 o 
 -14   0   5     1333.83     1330.66     25.11 o 
 -13   0   5       23.72       17.72      4.13 o 
 -12   0   5      130.81      136.84      6.97 o 
 -11   0   5       37.27       25.65      4.03 o 
 -10   0   5      288.71      318.59     10.66 o 
  -9   0   5     7373.75     7816.15     91.64 o 
  -8   0   5      404.16      437.48     10.30 o 
  -7   0   5     1312.01     1210.84     17.36 o 
  -6   0   5      849.95      802.45     10.45 o 
  -5   0   5       10.51        5.49      1.56 o 
  -4   0   5     3897.87     4253.34     44.08 o 
  -2   0   5     5953.91     6004.46     68.22 o 
  -1   0   5    16926.82    16596.37    215.79 o 
   0   0   5       15.77        5.95      1.41 o 
   1   0   5     2131.19     2299.66     24.17 o 
   2   0   5     1346.74     1383.90     15.06 o 
   3   0   5       28.59       41.76      4.45 o 
   4   0   5    12135.99    12011.66    120.95 o 
   5   0   5     9680.93     9821.66     99.60 o 
   6   0   5       91.81      111.93      4.89 o 
   7   0   5       37.58       60.35      3.63 o 
   8   0   5      916.86      922.98     14.21 o 
   9   0   5     3859.29     3863.59    104.58 o 
  10   0   5     1015.88     1089.67     17.11 o 
  11   0   5       32.39       39.56      3.61 o 
  12   0   5     1262.75     1271.18     23.31 o 
  13   0   5       98.93      110.44      6.75 o 
  14   0   5      249.54      281.46     13.36 o 
  15   0   5      893.29      958.36     26.03 o 
 -14   1   5      485.82      529.50     17.30 o 
 -13   1   5       14.15       15.43      4.10 o 
 -12   1   5      440.36      416.74     11.41 o 
 -11   1   5        4.96        5.34      3.32 o 
 -10   1   5      295.86      280.82      9.00 o 
  -9   1   5     2674.57     2666.96     34.62 o 
  -8   1   5      671.35      646.47     11.22 o 
  -7   1   5     8510.02     8543.49     98.55 o 
  -6   1   5     1376.09     1498.37     17.55 o 
  -4   1   5      346.59      372.81      5.72 o 
  -3   1   5      780.69      798.03      9.68 o 
  -2   1   5    13329.58    13431.58    134.93 o 
  -1   1   5     3234.16     3255.30     37.66 o 
   0   1   5     2241.18     2460.42     33.64 o 
   1   1   5    12273.38    12439.03    124.71 o 
   2   1   5     8942.47     9181.10     92.37 o 
   3   1   5     5797.50     6175.30     62.77 o 
   4   1   5     4085.78     3780.94     39.33 o 
   5   1   5       27.29       38.65      2.06 o 
   6   1   5     3119.65     3219.18     34.54 o 
   7   1   5     1602.19     1643.43     19.19 o 
   8   1   5       22.04       29.56      3.64 o 
   9   1   5      240.62      231.10     14.15 o 
  10   1   5       18.11       18.18      3.44 o 
  11   1   5     6233.06     6527.55     78.00 o 
  12   1   5     3262.40     3330.40     69.68 o 
  13   1   5       69.60       76.17      7.67 o 
  14   1   5      133.01      124.87      9.42 o 
  15   1   5        1.69        8.46      9.51 o 
 -13   2   5     1859.14     1789.69     37.59 o 
 -12   2   5      157.70      153.31      9.26 o 
 -11   2   5       25.68       24.93      4.81 o 
 -10   2   5      108.75       85.00      5.38 o 
  -9   2   5      193.58      235.50      7.97 o 
  -8   2   5      309.69      325.92      7.71 o 
  -7   2   5     6322.08     6394.05     74.99 o 
  -6   2   5     1851.12     1829.70     21.02 o 
  -5   2   5     4457.14     4460.57     46.82 o 
  -4   2   5     2236.45     2030.50     22.40 o 
  -3   2   5     1648.38     1538.32     17.36 o 
  -2   2   5     1642.27     1686.82     18.47 o 
  -1   2   5     5396.53     5585.01     63.39 o 
   0   2   5        9.75       18.76      1.91 o 
   1   2   5       98.20       78.94      2.44 o 
   2   2   5     2665.08     2763.35     28.90 o 
   3   2   5      631.57      644.64      7.88 o 
   4   2   5    11209.81    11730.24    118.08 o 
   5   2   5       51.96       54.29      5.06 o 
   6   2   5     1706.23     1670.36     21.00 o 
   7   2   5      411.47      389.75      7.67 o 
   8   2   5     1184.32     1130.10     19.31 o 
   9   2   5     3165.84     3294.54     40.99 o 
  10   2   5     1571.22     1636.41     29.07 o 
  11   2   5     2288.29     2261.76     30.75 o 
  12   2   5     1588.39     1596.76     36.22 o 
  13   2   5      157.58      170.16      8.32 o 
  14   2   5      406.47      416.74     15.85 o 
  15   2   5       19.87       26.20      6.17 o 
 -13   3   5      162.85      135.76     10.55 o 
 -12   3   5      470.06      464.85     34.00 o 
 -11   3   5      902.29      921.44     22.88 o 
 -10   3   5     5255.29     5291.76     91.29 o 
  -9   3   5     1600.67     1563.68     47.39 o 
  -8   3   5      224.92      214.90      6.24 o 
  -7   3   5      117.55      106.62      4.61 o 
  -6   3   5        0.07       13.34      7.09 o 
  -5   3   5     5913.07     6108.98     63.37 o 
  -4   3   5    10250.16    10501.63    106.64 o 
  -3   3   5     2511.10     2532.33     27.28 o 
  -2   3   5     1342.41     1217.56     14.06 o 
  -1   3   5      834.46      991.69     11.58 o 
   0   3   5      333.12      328.41      4.68 o 
   1   3   5     2879.51     3379.56     35.05 o 
   2   3   5     1151.63     1180.43     15.16 o 
   3   3   5    22177.19    22044.81    267.36 o 
   4   3   5    11660.55    11782.04    118.76 o 
   5   3   5     4597.71     4922.40     50.90 o 
   6   3   5      239.39      227.34      4.56 o 
   7   3   5      393.78      401.46      8.34 o 
   8   3   5      284.28      281.86      6.76 o 
   9   3   5     4014.28     4209.39     62.36 o 
  10   3   5      291.90      308.30      7.82 o 
  11   3   5      481.03      479.76     12.42 o 
  12   3   5      890.86      831.32     21.25 o 
  13   3   5      801.36      778.98     17.45 o 
  14   3   5      144.87      147.55      7.99 o 
  15   3   5      246.73      263.09     13.03 o 
 -13   4   5      545.34      568.90     17.73 o 
 -12   4   5      396.41      397.84     19.42 o 
 -11   4   5     1435.06     1462.85     38.80 o 
 -10   4   5      247.23      250.06      8.83 o 
  -9   4   5       33.98       37.41      4.51 o 
  -8   4   5     2346.92     2421.30     37.18 o 
  -7   4   5      372.59      359.69      9.14 o 
  -6   4   5        0.36        7.74      2.56 o 
  -5   4   5       20.30       46.96      4.70 o 
  -4   4   5      880.17      769.25     10.25 o 
  -3   4   5    12213.38    12508.85    126.25 o 
  -2   4   5    20051.10    19928.83    199.60 o 
  -1   4   5       17.68       20.86      1.99 o 
   0   4   5     2430.00     2392.46     25.49 o 
   1   4   5     1745.33     1724.23     22.41 o 
   2   4   5        7.68       14.13      1.93 o 
   3   4   5     6182.95     6190.17     77.21 o 
   4   4   5     5950.63     6090.94     70.73 o 
   5   4   5     6846.87     6742.45     69.08 o 
   6   4   5     8429.10     8567.65     87.35 o 
   7   4   5      148.08      133.67      3.82 o 
   8   4   5        3.50       16.56      2.57 o 
   9   4   5      933.75      962.98     18.39 o 
  10   4   5      808.59      782.73     16.23 o 
  11   4   5     1905.73     2022.66     33.43 o 
  12   4   5       24.17       15.97      4.19 o 
  13   4   5        6.21        8.87      4.10 o 
  14   4   5       91.89      100.38      6.95 o 
  15   4   5     1035.67     1005.45     21.62 o 
 -12   5   5        9.50        7.69      6.41 o 
 -11   5   5      440.76      391.78     14.03 o 
 -10   5   5     1501.09     1504.00     26.64 o 
  -9   5   5     1498.48     1576.25     31.95 o 
  -8   5   5      594.69      583.52     13.26 o 
  -7   5   5      179.76      189.33      6.32 o 
  -6   5   5       49.35       73.74      3.97 o 
  -5   5   5     4874.48     5080.40     60.45 o 
  -4   5   5     1160.54     1040.59     13.16 o 
  -3   5   5     4302.63     4430.71     46.62 o 
  -2   5   5      134.00      132.81      4.10 o 
  -1   5   5     6368.96     6538.19     67.00 o 
   0   5   5     7079.02     6817.67     69.52 o 
   1   5   5     3389.82     3226.21     33.95 o 
   2   5   5      329.39      364.14      6.43 o 
   3   5   5      448.55      419.20      7.46 o 
   4   5   5      451.19      465.82     12.72 o 
   5   5   5     2648.89     2621.83     32.60 o 
   6   5   5     3401.79     3742.72     45.42 o 
   7   5   5      516.60      456.75      8.54 o 
   8   5   5     5039.12     4930.82     79.30 o 
   9   5   5     2187.37     2177.04     34.38 o 
  10   5   5     2361.21     2410.98     40.09 o 
  11   5   5      554.62      583.13     14.10 o 
  12   5   5       11.48        9.48      4.04 o 
  13   5   5       87.28       82.40      6.13 o 
  14   5   5      748.28      718.95     17.22 o 
  15   5   5      165.82      145.09      8.25 o 
 -12   6   5        5.14        4.73      4.45 o 
 -11   6   5     1540.41     1648.09     45.79 o 
 -10   6   5     1407.85     1446.92     26.18 o 
  -9   6   5      730.68      709.16     15.88 o 
  -8   6   5      735.70      803.52     16.83 o 
  -7   6   5      336.49      345.72      8.46 o 
  -6   6   5     3161.78     3324.30     41.61 o 
  -5   6   5      555.21      554.65     10.27 o 
  -4   6   5      803.83      729.38     11.95 o 
  -3   6   5     4044.06     4048.63     48.52 o 
  -2   6   5        1.05        1.43      1.47 o 
  -1   6   5       30.67       28.59      2.00 o 
   0   6   5     5219.72     5259.10     54.39 o 
   1   6   5      828.22     1030.99     14.73 o 
   2   6   5    15360.99    15583.08    156.59 o 
   3   6   5    12037.21    11765.94    167.14 o 
   4   6   5      136.75      180.09      4.94 o 
   5   6   5      131.07      132.15      4.59 o 
   6   6   5     3730.58     3748.51     45.87 o 
   7   6   5     5283.93     5479.77     70.16 o 
   8   6   5     4714.16     4610.38    164.06 o 
   9   6   5     1964.33     1950.25     31.73 o 
  10   6   5       59.25       46.85      4.94 o 
  11   6   5       51.11       42.49      4.70 o 
  12   6   5       80.41       79.30      5.73 o 
  13   6   5      460.56      458.11     13.24 o 
  14   6   5       40.99       38.72      5.31 o 
  15   6   5      162.85      183.21     11.00 o 
 -11   7   5     1802.59     1881.98     39.88 o 
 -10   7   5      117.02       96.04      6.32 o 
  -9   7   5      142.14      126.84      7.04 o 
  -8   7   5      319.44      321.30     10.33 o 
  -7   7   5        0.03        8.07      2.74 o 
  -6   7   5        3.74       25.06      9.64 o 
  -5   7   5      307.57      323.81      9.48 o 
  -4   7   5     7459.16     7635.65     89.25 o 
  -3   7   5     1811.40     1749.84     23.51 o 
  -2   7   5        0.31        5.93      2.04 o 
  -1   7   5       23.40       16.62      2.13 o 
   0   7   5     2697.12     2672.52     29.10 o 
   1   7   5     6443.12     6661.53     68.57 o 
   2   7   5    17834.80    17989.88    180.57 o 
   3   7   5     4510.52     4411.01     52.76 o 
   4   7   5     1026.64      989.18     14.73 o 
   5   7   5      774.59      806.41     14.75 o 
   6   7   5       46.34       39.59      3.12 o 
   7   7   5       78.17       82.03      6.18 o 
   8   7   5     1928.13     1858.20     30.12 o 
   9   7   5     2618.12     2604.56     40.45 o 
  10   7   5     3720.98     3697.69     55.12 o 
  11   7   5     1188.15     1139.28     26.60 o 
  12   7   5        3.51        8.26      3.70 o 
  13   7   5       15.94       20.17      4.53 o 
  14   7   5       94.16       95.65      6.74 o 
  15   7   5      255.68      220.36     18.06 o 
 -11   8   5      256.57      259.03     17.83 o 
 -10   8   5        1.95       -2.96      3.48 o 
  -9   8   5      358.67      351.67     11.14 o 
  -8   8   5      193.32      192.98      8.07 o 
  -7   8   5      851.43      860.86     24.15 o 
  -6   8   5     1659.13     1657.98     23.97 o 
  -5   8   5     3376.44     3347.05     42.41 o 
  -4   8   5     2076.44     2093.79     28.14 o 
  -3   8   5      768.28      744.98     12.60 o 
  -2   8   5      955.62      925.91     14.44 o 
  -1   8   5     1788.40     1684.04     22.62 o 
   0   8   5     2538.53     2577.14     32.48 o 
   1   8   5      498.06      491.12      9.29 o 
   2   8   5      841.89      844.32     13.08 o 
   3   8   5     3186.19     3210.21     39.94 o 
   4   8   5     7161.16     7096.36     83.47 o 
   5   8   5     4013.10     3913.54     48.10 o 
   6   8   5        0.19        8.54      2.47 o 
   7   8   5      234.85      254.25      6.94 o 
   8   8   5      460.78      465.23     11.71 o 
   9   8   5     1987.83     1904.72     31.72 o 
  10   8   5      570.77      563.85     20.24 o 
  11   8   5      546.71      510.43     13.49 o 
  12   8   5     1164.58     1126.37     22.77 o 
  13   8   5     1193.77     1149.04     23.56 o 
  14   8   5      731.07      697.77     20.88 o 
 -10   9   5       11.12       13.81      7.77 o 
  -9   9   5       27.90       38.13      4.78 o 
  -8   9   5      101.92       92.40      6.18 o 
  -7   9   5      368.83      335.19     14.03 o 
  -6   9   5     4624.93     4641.51     57.80 o 
  -5   9   5      332.86      332.12      8.59 o 
  -4   9   5     1152.05     1112.78     17.58 o 
  -3   9   5     2393.94     2362.83     49.32 o 
  -2   9   5       45.50       52.06      3.62 o 
  -1   9   5       12.16       13.52      2.48 o 
   0   9   5      349.16      321.73     10.67 o 
   1   9   5     2546.37     2472.12     38.48 o 
   2   9   5     3906.44     3837.86     67.76 o 
   3   9   5     1473.83     1486.93     33.43 o 
   4   9   5      112.86      137.13      5.21 o 
   5   9   5       10.52       10.53      2.68 o 
   6   9   5     2676.57     2679.76     48.00 o 
   7   9   5     8867.71     8600.31    203.67 o 
   8   9   5     2774.39     2683.98     41.72 o 
   9   9   5      324.98      336.80     14.02 o 
  10   9   5       16.35       12.64      6.29 o 
  11   9   5       33.66       34.69      4.93 o 
  12   9   5      545.60      532.83     14.39 o 
  13   9   5     1994.10     1928.67     34.39 o 
  14   9   5       66.19       55.98      6.25 o 
  -9  10   5      934.63      929.30     24.46 o 
  -8  10   5       18.92       12.35      4.17 o 
  -7  10   5      222.01      212.70     11.42 o 
  -6  10   5       43.76       56.97      4.25 o 
  -5  10   5      239.29      215.01      6.94 o 
  -4  10   5      170.77      149.16      5.95 o 
  -3  10   5      493.73      476.60     10.04 o 
  -2  10   5     2242.02     2147.64     29.17 o 
  -1  10   5     1753.59     1773.73     24.91 o 
   0  10   5     2325.07     2254.10     43.32 o 
   1  10   5     2474.10     2382.19     45.31 o 
   2  10   5       65.15       71.56      5.12 o 
   3  10   5      862.72      787.04     15.98 o 
   4  10   5     1534.00     1596.49     26.57 o 
   5  10   5       45.09       32.32      3.34 o 
   6  10   5     3505.82     3384.97     43.36 o 
   7  10   5      225.77      221.75      7.34 o 
   8  10   5       30.77       38.39      5.11 o 
   9  10   5     1066.09     1079.10     21.54 o 
  10  10   5      524.23      516.35     17.06 o 
  11  10   5      109.01      122.08      9.01 o 
  12  10   5        0.07       -0.21      3.72 o 
  13  10   5      149.65      129.17      7.85 o 
  -8  11   5       30.52       29.79      6.27 o 
  -7  11   5     2504.79     2415.80     39.37 o 
  -6  11   5     1753.12     1725.75     25.82 o 
  -5  11   5       11.98        8.99      3.10 o 
  -4  11   5      363.16      333.16     10.03 o 
  -3  11   5      691.21      659.32     12.85 o 
  -2  11   5      147.05      145.04      6.15 o 
  -1  11   5     4222.16     4182.52     61.12 o 
   0  11   5      147.45      121.36      6.73 o 
   1  11   5     1322.59     1196.69     22.11 o 
   2  11   5       50.90       57.68      5.02 o 
   3  11   5      182.59      199.32      7.81 o 
   4  11   5      825.60      784.32     16.43 o 
   5  11   5        1.76        2.54      3.37 o 
   6  11   5      892.29      826.07     17.38 o 
   7  11   5     2824.15     2906.95     40.17 o 
   8  11   5      594.85      578.69     14.43 o 
   9  11   5     1384.11     1425.67     26.61 o 
  10  11   5      227.38      204.14      9.46 o 
  11  11   5      227.95      244.58     10.23 o 
  12  11   5      983.24      928.25     21.24 o 
  13  11   5      557.12      592.72     31.80 o 
  -7  12   5     1122.95     1113.54     22.40 o 
  -6  12   5      550.32      542.14     18.75 o 
  -5  12   5       71.40       75.99      4.95 o 
  -4  12   5       35.26       34.56      4.19 o 
  -3  12   5      416.16      413.35     16.29 o 
  -2  12   5      944.94      938.96     19.47 o 
  -1  12   5      484.72      487.30     16.10 o 
   0  12   5     2244.82     2225.82     36.67 o 
   1  12   5     4187.84     4228.94     76.61 o 
   2  12   5       82.68       98.58      5.98 o 
   3  12   5      185.10      188.06      8.20 o 
   4  12   5     1160.16     1158.21     25.54 o 
   5  12   5       14.31       12.91      3.79 o 
   6  12   5     1536.05     1561.59     27.97 o 
   7  12   5      435.98      419.07     12.31 o 
   8  12   5        0.32        9.92     15.89 o 
   9  12   5        8.78       12.74      4.27 o 
  10  12   5      111.66      115.86      7.46 o 
  11  12   5     1425.77     1368.27     27.24 o 
  12  12   5      965.50      948.84     21.72 o 
  -6  13   5      111.22      105.77     10.70 o 
  -5  13   5     1251.78     1210.44     29.45 o 
  -4  13   5      642.12      581.84     14.77 o 
  -3  13   5       13.21       13.13      4.09 o 
  -2  13   5        7.06       12.65      4.06 o 
  -1  13   5        0.38        1.00      3.47 o 
   0  13   5      800.61      818.36     18.35 o 
   1  13   5     2862.17     2779.80     44.52 o 
   2  13   5       39.01       32.79      4.93 o 
   3  13   5      591.38      547.74     14.34 o 
   4  13   5     1528.05     1554.36     28.32 o 
   5  13   5      786.62      807.79     18.14 o 
   6  13   5      454.27      413.73     12.52 o 
   7  13   5        8.82        6.68      5.08 o 
   8  13   5      174.93      185.95     10.80 o 
   9  13   5       13.44       18.63      5.70 o 
  10  13   5      178.51      160.02     10.87 o 
  11  13   5      104.10      118.86     10.25 o 
  -4  14   5      115.59      114.71     15.29 o 
  -3  14   5     2583.82     2576.66     52.69 o 
  -2  14   5     2354.35     2293.71     38.97 o 
  -1  14   5      697.52      677.91     16.68 o 
   0  14   5        1.42        5.00      4.04 o 
   1  14   5      521.99      509.17     14.18 o 
   2  14   5       64.33       61.55      5.87 o 
   3  14   5     2300.91     2217.25     37.62 o 
   4  14   5      890.57      898.77     20.14 o 
   5  14   5      714.49      729.45     17.96 o 
   6  14   5     1038.95     1011.89     21.64 o 
   7  14   5      407.48      423.56     16.54 o 
   8  14   5      243.30      218.72     18.65 o 
   9  14   5       53.68       50.85      7.75 o 
  10  14   5      119.32      110.08      9.74 o 
  -2  15   5      636.67      585.20     23.14 o 
  -1  15   5      167.61      173.41      9.42 o 
   0  15   5     1498.81     1506.84     28.78 o 
   1  15   5       24.66       33.01      5.32 o 
   2  15   5      425.00      446.93     13.65 o 
   3  15   5      363.20      365.27     14.94 o 
   4  15   5      398.88      381.82     12.62 o 
   5  15   5     1366.92     1320.98     26.43 o 
   6  15   5     2338.55     2410.96     45.62 o 
   7  15   5       56.58       61.45      8.12 o 
   8  15   5       16.30       30.79      7.02 o 
   1  16   5        7.40       10.60      4.80 o 
   2  16   5       63.55       59.34      6.56 o 
   3  16   5       25.62       15.94      5.04 o 
   4  16   5       57.23       55.83      6.45 o 
   5  16   5      581.39      590.64     16.34 o 
  -5 -14   6     1385.03     1520.24     48.86 o 
  -4 -14   6      837.37      896.25     24.56 o 
  -3 -14   6       51.96       44.40     11.61 o 
  -2 -14   6       37.08       28.89      6.21 o 
  -1 -14   6        2.97        6.94      5.24 o 
   0 -14   6       72.71       49.26      9.64 o 
   1 -14   6      496.99      558.65     15.22 o 
   2 -14   6      283.56      273.13     18.87 o 
  -5 -13   6       84.40       90.42     11.30 o 
  -4 -13   6      102.76       95.72      8.04 o 
  -3 -13   6      730.10      720.87     31.82 o 
  -2 -13   6     3062.45     3167.93     70.32 o 
  -1 -13   6       28.25       28.46      6.03 o 
   0 -13   6      595.85      624.43     15.60 o 
   1 -13   6       20.74       17.70      4.47 o 
   2 -13   6      328.43      316.43     13.35 o 
   3 -13   6     1791.43     1837.57     32.61 o 
   4 -13   6     1217.14     1197.10     25.53 o 
  -9 -12   6      110.23      105.88      8.67 o 
  -8 -12   6     1212.51     1271.41     42.60 o 
  -5 -12   6     1038.50     1090.16     26.08 o 
  -4 -12   6     1925.42     2001.73     41.23 o 
  -3 -12   6     2442.65     2448.96     48.57 o 
  -2 -12   6     1835.52     1932.36     32.37 o 
  -1 -12   6      813.97      800.14     17.45 o 
   0 -12   6     3103.44     3142.02     50.25 o 
   1 -12   6        1.13        0.39      3.47 o 
   2 -12   6       15.82       21.32      4.37 o 
   3 -12   6      581.65      640.53     15.82 o 
   4 -12   6      482.92      479.08     13.63 o 
   5 -12   6     2471.85     2503.87     41.34 o 
   6 -12   6      945.72      906.46     20.24 o 
 -10 -11   6      621.50      614.69     19.46 o 
  -9 -11   6        1.68        3.70      4.61 o 
  -8 -11   6      426.45      459.10     24.39 o 
  -7 -11   6      781.23      819.05     21.88 o 
  -6 -11   6      571.51      584.13     17.03 o 
  -5 -11   6      646.96      700.45     15.32 o 
  -4 -11   6      961.29      980.32     18.96 o 
  -3 -11   6     1074.90     1132.81     21.11 o 
  -2 -11   6      406.54      379.92     10.95 o 
  -1 -11   6     2634.71     2621.47     43.52 o 
   0 -11   6      919.64      931.49     23.54 o 
   1 -11   6       71.15       77.37     12.97 o 
   2 -11   6      375.73      391.35     11.49 o 
   3 -11   6      592.54      609.43     14.86 o 
   4 -11   6      144.54      129.38      7.23 o 
   5 -11   6      688.92      720.66     17.45 o 
   6 -11   6      539.57      499.21     18.69 o 
   7 -11   6      584.36      580.35     15.34 o 
 -11 -10   6     1038.19     1009.86     27.20 o 
 -10 -10   6       18.00       16.36      5.71 o 
  -9 -10   6     1783.49     1760.34     37.91 o 
  -8 -10   6     1665.70     1761.02     37.24 o 
  -7 -10   6      393.17      364.45     22.62 o 
  -6 -10   6        1.82        4.07      2.71 o 
  -5 -10   6      646.50      657.07     10.96 o 
  -4 -10   6      842.00      872.89     17.08 o 
  -3 -10   6     1295.49     1290.53     22.47 o 
  -2 -10   6      721.47      709.17     14.86 o 
  -1 -10   6      754.98      769.68     16.27 o 
   0 -10   6      666.40      652.66     14.62 o 
   1 -10   6     2006.59     2014.24     32.73 o 
   2 -10   6     2845.72     2938.77     45.11 o 
   3 -10   6     2785.66     2721.25     42.47 o 
   4 -10   6       31.62       49.83      4.98 o 
   5 -10   6      212.82      203.82      8.51 o 
   6 -10   6      104.89      115.17      6.92 o 
   7 -10   6      246.30      251.92      9.75 o 
   8 -10   6     1726.59     1691.15     30.33 o 
   9 -10   6      186.37      152.32     10.37 o 
 -12  -9   6      182.94      185.72     27.77 o 
 -11  -9   6        5.61        7.97      6.76 o 
 -10  -9   6       33.14       25.64      6.46 o 
  -9  -9   6      632.62      628.40     18.96 o 
  -8  -9   6        8.14        3.96      9.10 o 
  -7  -9   6     1723.20     1775.31     41.06 o 
  -6  -9   6     2511.87     2574.58     33.70 o 
  -5  -9   6     1115.72     1114.98     15.38 o 
  -4  -9   6      949.68      911.18     13.47 o 
  -3  -9   6      689.02      688.91     11.95 o 
  -2  -9   6     1155.12     1158.19     20.16 o 
  -1  -9   6     1417.72     1392.75     23.61 o 
   0  -9   6      376.21      386.93     10.35 o 
   1  -9   6     5273.36     5361.84     74.96 o 
   2  -9   6       66.02       82.38      5.30 o 
   3  -9   6       50.51       61.54      4.87 o 
   4  -9   6     1207.76     1213.82     22.56 o 
   5  -9   6      511.45      493.38     12.90 o 
   6  -9   6       54.74       58.21      5.25 o 
   7  -9   6      201.52      189.01      8.18 o 
   8  -9   6     1060.64     1110.53     40.30 o 
   9  -9   6      318.12      297.78     23.39 o 
  10  -9   6     2512.31     2557.49     51.88 o 
 -12  -8   6      635.25      586.21     19.38 o 
 -11  -8   6      962.94      956.15     25.64 o 
 -10  -8   6      176.92      193.55     10.82 o 
  -9  -8   6       48.12       49.15      4.67 o 
  -8  -8   6      729.04      739.96     18.94 o 
  -7  -8   6      896.86      933.87     17.82 o 
  -6  -8   6     4844.54     5102.10     61.38 o 
  -5  -8   6      197.58      197.19      9.18 o 
  -4  -8   6     1039.68     1035.30     14.11 o 
  -3  -8   6      631.94      661.35     10.28 o 
  -2  -8   6      156.10      156.42      5.33 o 
  -1  -8   6      120.75      117.17      4.71 o 
   0  -8   6      374.32      426.81     10.57 o 
   1  -8   6       11.62        9.32      3.04 o 
   2  -8   6     2470.09     2452.76     37.42 o 
   3  -8   6     7943.46     8061.08    109.28 o 
   4  -8   6      132.34      139.76      6.78 o 
   5  -8   6      144.85      141.11      6.89 o 
   6  -8   6      573.24      546.26     13.42 o 
   7  -8   6     2453.96     2372.95     38.18 o 
   8  -8   6      929.67      936.61     19.50 o 
   9  -8   6      175.93      178.94     10.12 o 
  10  -8   6        7.43        9.08      5.04 o 
 -13  -7   6     1205.26     1191.03     31.67 o 
 -12  -7   6     1006.51      969.99     26.08 o 
 -11  -7   6      919.64      938.31     25.13 o 
 -10  -7   6      864.64      926.41     20.27 o 
  -9  -7   6     1515.76     1499.48     32.94 o 
  -8  -7   6        0.07        4.28      3.27 o 
  -7  -7   6      262.71      267.41      8.46 o 
  -6  -7   6      369.28      375.05      8.47 o 
  -5  -7   6      101.67       95.62      4.00 o 
  -4  -7   6     9404.16     9543.16     98.26 o 
  -3  -7   6      391.92      404.29      7.25 o 
  -2  -7   6     1648.67     1644.83     19.64 o 
  -1  -7   6      520.75      515.82      8.31 o 
   0  -7   6      210.56      192.98      4.80 o 
   1  -7   6     1019.30     1116.72     17.15 o 
   2  -7   6     4212.54     3939.95    268.60 o 
   3  -7   6      214.41      211.50      9.72 o 
   4  -7   6     5212.43     5281.01     73.62 o 
   5  -7   6     1959.09     1894.15     30.60 o 
   6  -7   6      763.30      748.13     15.80 o 
   7  -7   6     1804.77     1776.71     36.02 o 
   8  -7   6      867.32      922.66     23.44 o 
   9  -7   6      803.68      803.24     21.70 o 
  10  -7   6      871.41      841.83     23.01 o 
  11  -7   6       83.78       97.96      8.15 o 
 -13  -6   6       75.27       81.19     13.90 o 
 -12  -6   6      337.72      354.17     14.80 o 
 -11  -6   6      785.49      758.96     16.62 o 
 -10  -6   6     1189.15     1224.06     33.45 o 
  -9  -6   6     1503.74     1500.74     25.88 o 
  -8  -6   6       74.76       86.43      5.15 o 
  -7  -6   6     1420.12     1387.60     23.40 o 
  -6  -6   6       55.64       53.14      3.23 o 
  -5  -6   6     1979.87     2044.72     23.98 o 
  -4  -6   6     1872.68     1745.98     20.55 o 
  -3  -6   6     1415.66     1402.73     17.01 o 
  -2  -6   6     4845.13     4913.33     57.74 o 
  -1  -6   6     8354.59     8812.93     90.30 o 
   0  -6   6      156.43      181.34      4.63 o 
   1  -6   6      848.40      802.13     10.83 o 
   2  -6   6      211.27      205.87      5.54 o 
   3  -6   6      149.34      132.25      5.71 o 
   4  -6   6      757.99      723.52     14.42 o 
   5  -6   6      723.23      710.82     14.50 o 
   6  -6   6     3950.16     4044.84     58.19 o 
   7  -6   6        0.28        4.99      3.58 o 
   8  -6   6     1520.17     1512.53     32.02 o 
   9  -6   6     2110.94     2160.88     43.71 o 
  10  -6   6       35.90       42.76      9.54 o 
  11  -6   6      775.51      796.48     22.16 o 
  12  -6   6      761.02      792.46     22.67 o 
 -13  -5   6       96.65       90.06      8.53 o 
 -12  -5   6      674.29      672.66     15.87 o 
 -11  -5   6        8.07        6.25      3.73 o 
 -10  -5   6       19.10       17.74      3.98 o 
  -9  -5   6      371.08      337.67     12.15 o 
  -8  -5   6     3947.87     4172.29     59.29 o 
  -7  -5   6     7790.51     8009.33    107.43 o 
  -6  -5   6     3825.69     3867.27     43.96 o 
  -5  -5   6        3.77        5.72      1.77 o 
  -4  -5   6       58.15       47.00      2.56 o 
  -3  -5   6        3.26        5.97      2.45 o 
  -2  -5   6     1353.51     1300.68     15.36 o 
  -1  -5   6     4138.19     4488.04     47.07 o 
   0  -5   6     3360.21     3828.32     45.47 o 
   1  -5   6     6585.28     6727.45     69.26 o 
   2  -5   6      188.23      153.02      4.82 o 
   3  -5   6      649.81      579.90      9.98 o 
   4  -5   6      184.42      181.93      5.39 o 
   5  -5   6      119.03      132.90      9.49 o 
   6  -5   6     3622.45     3555.75     51.27 o 
   7  -5   6     3970.37     4040.33     57.92 o 
   8  -5   6      137.26      147.58      7.14 o 
   9  -5   6      530.20      537.21     16.61 o 
  10  -5   6       50.45       42.81      5.76 o 
  11  -5   6      318.70      345.18     13.57 o 
  12  -5   6      168.83      172.30     10.46 o 
  13  -5   6        0.04        9.22     10.64 o 
 -14  -4   6      206.26      201.31     11.96 o 
 -13  -4   6     1628.72     1558.20     28.17 o 
 -12  -4   6      675.84      647.55     15.35 o 
 -11  -4   6      137.04      133.26      6.87 o 
 -10  -4   6       77.61       73.77      5.39 o 
  -9  -4   6      825.78      841.49     20.64 o 
  -8  -4   6      212.36      228.08      7.83 o 
  -7  -4   6     4130.19     4152.91     50.32 o 
  -6  -4   6     2454.87     2466.64     31.22 o 
  -5  -4   6     3241.52     3216.93     34.81 o 
  -4  -4   6      383.29      407.39      6.60 o 
  -3  -4   6        9.39        2.56      1.34 o 
  -2  -4   6      178.71      183.02      4.04 o 
  -1  -4   6     3273.16     3525.40     37.29 o 
   0  -4   6     6097.25     6041.64     62.16 o 
   1  -4   6    14177.00    14159.16    159.39 o 
   2  -4   6       65.84       79.45      3.80 o 
   3  -4   6     2979.79     2836.64     38.45 o 
   4  -4   6      561.97      484.91      8.81 o 
   5  -4   6     3143.11     3126.81     44.65 o 
   6  -4   6     6385.94     5984.07     88.74 o 
   7  -4   6      214.24      218.83      6.29 o 
   8  -4   6     2614.08     2632.94     34.31 o 
   9  -4   6      608.92      603.38     17.12 o 
  10  -4   6       39.75       34.08      5.17 o 
  11  -4   6      418.94      381.42     14.16 o 
  12  -4   6      208.03      219.65     16.88 o 
  13  -4   6     1487.17     1592.68     65.66 o 
 -14  -3   6      458.06      460.58     13.09 o 
 -13  -3   6      233.01      224.40      9.15 o 
 -12  -3   6       72.51       77.74      5.78 o 
 -11  -3   6     1750.70     1709.38     30.43 o 
 -10  -3   6      508.07      465.67     11.72 o 
  -9  -3   6       23.74       24.32      6.25 o 
  -8  -3   6      420.18      411.23     12.61 o 
  -7  -3   6     3776.10     3531.42    107.12 o 
  -6  -3   6     5430.10     5588.33     65.50 o 
  -5  -3   6     4119.75     4182.62     44.20 o 
  -4  -3   6       31.58       23.61      1.82 o 
  -3  -3   6     1576.83     1452.16     16.65 o 
  -2  -3   6      556.32      528.52      7.29 o 
  -1  -3   6     1612.34     1610.49     18.15 o 
   0  -3   6     3303.31     3402.57     35.72 o 
   1  -3   6      942.60      886.94     12.38 o 
   2  -3   6     2959.27     2989.74     36.04 o 
   3  -3   6    11252.24    11183.72    126.60 o 
   4  -3   6     1447.43     1370.92     18.38 o 
   5  -3   6      108.23      131.36      4.61 o 
   6  -3   6       23.14       38.58      2.92 o 
   7  -3   6      372.34      326.05      8.86 o 
   8  -3   6      101.21       90.26      4.57 o 
   9  -3   6       31.70       28.65      3.60 o 
  10  -3   6     1541.89     1478.21     35.38 o 
  11  -3   6      809.64      884.20     22.75 o 
  12  -3   6     2015.33     1879.67     39.71 o 
  13  -3   6     1782.23     1812.95     39.26 o 
 -14  -2   6      338.34      315.82     10.66 o 
 -13  -2   6     1488.64     1428.49     26.24 o 
 -12  -2   6      119.79      117.75      6.66 o 
 -11  -2   6       57.26       48.94      4.71 o 
 -10  -2   6      615.49      613.09     15.50 o 
  -9  -2   6      155.98      136.38      6.61 o 
  -8  -2   6     4766.16     4775.19     81.09 o 
  -7  -2   6     3402.34     3554.58     43.34 o 
  -6  -2   6       44.38       60.97      3.25 o 
  -5  -2   6      171.86      154.31      3.76 o 
  -4  -2   6     5412.58     5390.07     55.71 o 
  -3  -2   6     2712.37     2613.77     28.01 o 
  -2  -2   6    32920.16    33792.30    337.16 o 
  -1  -2   6       50.34       59.69      3.38 o 
   0  -2   6     2128.11     2164.55     23.15 o 
   1  -2   6       13.12       16.76      3.30 o 
   2  -2   6       76.40       61.36      4.32 o 
   3  -2   6     4888.43     4998.46     58.00 o 
   4  -2   6      682.00      640.05     11.01 o 
   5  -2   6    14631.37    14379.10    162.38 o 
   6  -2   6     5054.57     5156.37     54.19 o 
   7  -2   6       42.78       34.14      2.92 o 
   8  -2   6      632.13      626.80     17.09 o 
   9  -2   6        0.26        3.23      2.67 o 
  10  -2   6      507.79      509.02     12.43 o 
  11  -2   6     3615.98     3778.22     82.20 o 
  12  -2   6      293.27      281.33     14.06 o 
  13  -2   6      168.69      192.78     12.87 o 
  14  -2   6       94.95       94.85      8.30 o 
 -14  -1   6      299.60      324.01     10.91 o 
 -13  -1   6     1104.92     1095.15     21.71 o 
 -12  -1   6      977.10      936.54     21.99 o 
 -11  -1   6     3919.72     3955.65     57.80 o 
 -10  -1   6     1414.27     1368.11     24.03 o 
  -9  -1   6     1496.09     1542.50     25.80 o 
  -8  -1   6     2067.31     2037.36     65.10 o 
  -7  -1   6       15.09       13.48      3.88 o 
  -6  -1   6     1275.53     1257.64     22.66 o 
  -5  -1   6     2383.68     2328.39     63.14 o 
  -4  -1   6      133.78      189.86      4.31 o 
  -3  -1   6       30.65       58.01      4.92 o 
  -2  -1   6     1689.15     1662.35     24.78 o 
  -1  -1   6     8818.51     8744.12    123.48 o 
   0  -1   6    19800.73    19907.08    199.04 o 
   1  -1   6     1239.01     1217.11     13.59 o 
   2  -1   6     4238.53     4189.28     48.66 o 
   4  -1   6     1524.22     1491.84     16.90 o 
   5  -1   6    23756.19    24216.17    242.35 o 
   6  -1   6     2868.19     2724.51     29.89 o 
   7  -1   6      859.27      870.08     14.39 o 
   8  -1   6      698.86      719.68     14.31 o 
   9  -1   6      163.39      146.31      6.67 o 
  10  -1   6      270.80      274.16      8.96 o 
  11  -1   6       48.61       53.95      6.71 o 
  12  -1   6      311.02      299.15     10.01 o 
  13  -1   6     1360.10     1388.63     30.60 o 
  14  -1   6     1169.74     1203.06     30.59 o 
 -14   0   6      151.55      142.03      8.40 o 
 -13   0   6       68.88       65.31      5.41 o 
 -12   0   6      138.56      141.92      7.12 o 
 -11   0   6      357.54      379.60     10.71 o 
 -10   0   6      331.97      353.18     10.25 o 
  -9   0   6     3070.77     3100.62     45.84 o 
  -8   0   6      722.11      767.69     15.31 o 
  -7   0   6     2545.46     2412.13     30.77 o 
  -6   0   6      971.88      897.86     11.58 o 
  -5   0   6      311.88      354.04      5.79 o 
  -4   0   6      590.74      640.05      8.40 o 
  -3   0   6    11001.36    11192.89    127.24 o 
  -2   0   6     9020.62     8945.46    101.00 o 
  -1   0   6     2383.20     2226.93     31.01 o 
   0   0   6     4360.73     4315.95     49.54 o 
   1   0   6      486.38      370.46      5.14 o 
   2   0   6    10235.63    10477.52    105.59 o 
   3   0   6      549.97      388.19      6.10 o 
   5   0   6     2211.41     2304.11     25.36 o 
   6   0   6       40.55       46.49      2.87 o 
   7   0   6     9408.13     9725.29     99.65 o 
   8   0   6     1155.95     1240.13     20.64 o 
   9   0   6       11.90       12.15      2.64 o 
  10   0   6      394.34      401.93      9.13 o 
  11   0   6      377.18      388.26     10.87 o 
  12   0   6       77.36       96.38      5.87 o 
  13   0   6      498.44      489.42     24.24 o 
  14   0   6       19.46       20.52      5.91 o 
 -13   1   6      176.62      183.76      9.95 o 
 -12   1   6      225.70      222.25      8.62 o 
 -11   1   6     1022.96     1078.47     20.62 o 
 -10   1   6      582.13      543.55     12.93 o 
  -9   1   6     4020.80     4045.50     57.88 o 
  -8   1   6     4193.54     3967.74     56.13 o 
  -7   1   6      171.59      155.01      5.50 o 
  -6   1   6     2933.15     2768.97     30.42 o 
  -5   1   6      706.13      795.68     11.25 o 
  -4   1   6     3104.16     3001.28     33.35 o 
  -3   1   6     4207.89     3915.72     54.65 o 
  -2   1   6     6162.88     6657.86     75.80 o 
  -1   1   6     2109.95     1967.94     23.81 o 
   0   1   6    43870.28    45404.93    653.20 o 
   2   1   6    13334.43    13603.57    136.43 o 
   3   1   6     1240.71     1428.28     15.94 o 
   4   1   6     2403.24     2390.50     25.73 o 
   5   1   6     1905.22     1705.41     19.23 o 
   6   1   6       60.06       71.37      2.90 o 
   7   1   6       68.76       75.43      3.74 o 
   8   1   6       39.24       43.01      2.69 o 
   9   1   6     4870.18     5161.75     61.89 o 
  10   1   6     4437.84     4590.21     56.20 o 
  11   1   6     3311.58     3490.85     44.49 o 
  12   1   6       17.85       20.95      3.98 o 
  13   1   6      370.45      391.94     15.23 o 
  14   1   6      742.93      796.84     23.05 o 
  15   1   6       69.68       67.89      8.29 o 
 -13   2   6      119.78      121.88      8.33 o 
 -12   2   6      961.12     1014.29     25.01 o 
 -11   2   6       76.49       78.68      5.55 o 
 -10   2   6      249.06      239.73     16.18 o 
  -9   2   6     3189.19     3144.74     46.50 o 
  -8   2   6      339.71      356.11      9.12 o 
  -7   2   6     4448.53     4322.36     94.59 o 
  -6   2   6     2040.03     2073.96     23.60 o 
  -5   2   6      142.16      169.58      4.06 o 
  -4   2   6      225.45      255.29      4.83 o 
  -3   2   6       89.05       85.82      3.22 o 
  -2   2   6        2.37        6.57      2.07 o 
  -1   2   6    13779.36    14483.39    145.28 o 
   0   2   6      830.00      973.74     11.25 o 
   1   2   6     3735.12     3813.74     44.44 o 
   2   2   6       13.61       15.42      2.92 o 
   3   2   6     9188.93     9382.88     94.77 o 
   4   2   6    15256.35    15117.46    151.70 o 
   5   2   6     2991.13     2761.40     29.60 o 
   6   2   6        1.37        5.39      1.51 o 
   7   2   6      473.24      459.56      7.50 o 
   8   2   6      231.30      258.35      6.64 o 
   9   2   6     2886.91     3004.73     37.88 o 
  10   2   6      655.59      680.16     22.95 o 
  11   2   6      175.56      178.30      7.52 o 
  12   2   6     3653.29     3754.49     56.32 o 
  13   2   6      136.24      134.56      9.47 o 
  14   2   6       36.60       31.25      6.28 o 
  15   2   6        2.62       -0.88      4.97 o 
 -13   3   6      801.89      794.61     24.40 o 
 -12   3   6     1875.14     1876.62     63.39 o 
 -11   3   6      415.72      424.63     27.81 o 
 -10   3   6      309.92      323.93     12.36 o 
  -9   3   6       57.97       45.41      4.37 o 
  -8   3   6      265.26      260.74     10.45 o 
  -7   3   6     1591.82     1460.93     30.32 o 
  -6   3   6     1889.26     1885.10     21.99 o 
  -5   3   6     2394.88     2354.42     26.36 o 
  -4   3   6     5905.80     5726.11     59.32 o 
  -3   3   6    13419.21    14366.52    144.71 o 
  -2   3   6      346.77      308.01      5.14 o 
  -1   3   6      528.15      582.11      7.54 o 
   0   3   6      132.45      113.70      2.85 o 
   1   3   6     6306.80     6265.75     63.79 o 
   2   3   6     4596.70     4527.96     58.45 o 
   3   3   6     1066.76     1069.96     12.38 o 
   4   3   6      540.91      602.84      8.11 o 
   5   3   6     1486.30     1406.63     16.26 o 
   6   3   6       74.74       68.50      4.62 o 
   7   3   6     2271.09     2283.38     28.30 o 
   8   3   6       42.24       61.41      4.96 o 
   9   3   6      781.14      738.27     12.61 o 
  10   3   6     2751.28     2713.38     68.13 o 
  11   3   6     1903.31     1943.71     32.30 o 
  12   3   6     1090.29     1104.73     21.82 o 
  13   3   6      865.47      929.63     19.71 o 
  14   3   6      269.22      269.68     13.16 o 
  15   3   6      987.84     1051.79     28.19 o 
 -13   4   6        0.06       -1.91      4.00 o 
 -12   4   6       53.93       54.24      6.37 o 
 -11   4   6        9.09       13.79      4.92 o 
 -10   4   6     4478.86     4552.59    107.79 o 
  -9   4   6     2440.99     2469.33     47.25 o 
  -8   4   6        5.44        1.68      3.11 o 
  -7   4   6      253.77      223.47      6.43 o 
  -6   4   6      531.94      550.28     12.85 o 
  -5   4   6        8.92       27.10      7.33 o 
  -4   4   6    12950.11    13455.67    136.18 o 
  -3   4   6     1352.21     1384.25     16.37 o 
  -2   4   6     9498.82     9791.68     99.21 o 
  -1   4   6      105.63      115.66      3.18 o 
   0   4   6     3751.36     4112.32     42.62 o 
   1   4   6     1134.12     1075.86     14.42 o 
   2   4   6      782.56      705.30     10.79 o 
   3   4   6     1520.84     1435.21     18.63 o 
   4   4   6    11254.93    10581.96    121.01 o 
   5   4   6     1233.40     1322.01     20.60 o 
   6   4   6      255.34      278.11      6.26 o 
   7   4   6      787.85      886.00     11.66 o 
   8   4   6       31.02       31.35      3.60 o 
   9   4   6     4218.90     4415.52     77.44 o 
  10   4   6     2327.94     2347.34     37.22 o 
  11   4   6      302.56      309.57     10.12 o 
  12   4   6       43.65       25.51      4.60 o 
  13   4   6        2.22        0.49      4.33 o 
  14   4   6     2084.93     2145.63     36.64 o 
  15   4   6     1947.20     2004.54     57.63 o 
 -12   5   6       29.58       21.31      5.10 o 
 -11   5   6     1230.39     1200.09     31.26 o 
 -10   5   6     1418.04     1410.26     31.17 o 
  -9   5   6        2.78        9.58      4.26 o 
  -8   5   6       22.87       15.46      3.32 o 
  -7   5   6     4384.88     4461.45     63.40 o 
  -6   5   6      162.28      189.60      6.00 o 
  -5   5   6      563.51      599.05     12.59 o 
  -4   5   6     8495.83     8524.80     87.55 o 
  -3   5   6      220.46      191.68      4.36 o 
  -2   5   6     6366.31     6419.76     66.19 o 
  -1   5   6      881.03      789.49     10.20 o 
   0   5   6     8890.38     9338.14     94.64 o 
   1   5   6      147.93      134.64      3.33 o 
   2   5   6       66.31       84.08      2.62 o 
   3   5   6     4648.26     4700.71     55.39 o 
   4   5   6     4180.94     4491.63     53.41 o 
   5   5   6       47.78       53.11      2.81 o 
   6   5   6     3584.06     3469.65     42.37 o 
   7   5   6     2012.93     2038.96     26.85 o 
   8   5   6     2012.24     1976.10     31.33 o 
   9   5   6     2215.14     2162.38     34.19 o 
  10   5   6      558.96      581.40     13.56 o 
  11   5   6      447.27      435.46     13.15 o 
  12   5   6      591.26      576.91     14.49 o 
  13   5   6        2.09        0.94      3.83 o 
  14   5   6       27.86       34.75      5.33 o 
  15   5   6        9.15        4.38      4.83 o 
 -12   6   6     1296.61     1352.62     35.84 o 
 -11   6   6      218.36      219.75     11.38 o 
 -10   6   6      220.32      249.49     11.45 o 
  -9   6   6      287.28      281.68     11.80 o 
  -8   6   6     1000.34     1074.84     20.50 o 
  -7   6   6      839.53      874.76     14.64 o 
  -6   6   6      793.22      795.85     15.37 o 
  -5   6   6      699.53      662.66     31.49 o 
  -4   6   6      301.06      312.82      7.23 o 
  -3   6   6      154.57      141.49      4.65 o 
  -2   6   6     4964.92     5015.61     52.53 o 
  -1   6   6      532.14      606.23      9.30 o 
   0   6   6     7563.25     7391.44     75.81 o 
   1   6   6     8821.82     8605.04     87.78 o 
   2   6   6     2060.11     2119.91     23.43 o 
   3   6   6       18.85       30.97      2.60 o 
   4   6   6     3341.65     3244.72     39.75 o 
   5   6   6      700.87      710.09     13.10 o 
   6   6   6      441.22      448.79      8.51 o 
   7   6   6      111.52      139.16      5.22 o 
   8   6   6      390.18      398.88     13.50 o 
   9   6   6     1881.65     1906.91     31.16 o 
  10   6   6     1114.96     1031.87     19.99 o 
  11   6   6     1787.04     1703.65     29.65 o 
  12   6   6      139.84      145.73      7.85 o 
  13   6   6      294.93      279.07     10.39 o 
  14   6   6     1021.21      959.44     21.04 o 
  15   6   6      685.88      657.40     17.16 o 
 -11   7   6      136.17      141.64      9.73 o 
 -10   7   6     1054.07     1116.10     27.01 o 
  -9   7   6        5.33        7.33      4.53 o 
  -8   7   6       60.74       59.37      4.90 o 
  -7   7   6        3.16        1.29      2.75 o 
  -6   7   6     4512.32     4730.44     82.70 o 
  -5   7   6    19889.38    20700.75    234.06 o 
  -4   7   6     2294.16     2241.76     63.12 o 
  -3   7   6        2.09        8.09      2.24 o 
  -2   7   6      216.76      238.09      6.15 o 
  -1   7   6      504.24      471.90      8.74 o 
   0   7   6     4785.33     4857.49     50.83 o 
   1   7   6     4478.91     4393.55     46.25 o 
   2   7   6     1851.53     1871.27     21.20 o 
   3   7   6     4173.95     4224.35     50.75 o 
   4   7   6      359.77      337.88      8.35 o 
   5   7   6      311.39      290.48      6.72 o 
   6   7   6      238.78      272.89      6.82 o 
   7   7   6      122.24      145.57      5.56 o 
   8   7   6     5516.87     5481.22     77.26 o 
   9   7   6     1893.24     1789.77     30.01 o 
  10   7   6       25.43       31.78      4.64 o 
  11   7   6      158.57      147.82      7.63 o 
  12   7   6       77.14       65.69      5.62 o 
  13   7   6      176.09      147.23      7.88 o 
  14   7   6      975.53      912.10     30.19 o 
 -11   8   6      265.25      280.38     12.89 o 
 -10   8   6      621.92      637.71     19.21 o 
  -9   8   6      316.55      323.39     12.79 o 
  -8   8   6      198.64      195.97      8.24 o 
  -7   8   6      544.02      554.72     11.43 o 
  -6   8   6     2270.48     2309.07     31.24 o 
  -5   8   6      846.34      832.89     14.26 o 
  -4   8   6      197.22      203.55      6.37 o 
  -3   8   6     8456.33     8289.83    149.73 o 
  -2   8   6       34.58       39.94      3.06 o 
  -1   8   6      641.42      642.02     16.25 o 
   0   8   6      169.01      138.32      4.77 o 
   1   8   6      254.15      262.71      6.26 o 
   2   8   6     5690.60     5902.50     69.87 o 
   3   8   6     7063.25     7104.36     83.61 o 
   4   8   6       13.99       24.20      2.67 o 
   5   8   6      794.51      740.37     12.76 o 
   6   8   6      116.13      132.21      5.25 o 
   7   8   6      282.38      280.02      9.40 o 
   8   8   6      873.26      810.23     16.75 o 
   9   8   6      288.19      306.44     10.00 o 
  10   8   6     2045.34     1909.01     32.45 o 
  11   8   6      412.09      440.29     17.63 o 
  12   8   6      190.20      178.31      8.47 o 
  13   8   6      192.66      194.97     16.62 o 
  14   8   6       56.25       62.75      6.29 o 
 -10   9   6      651.62      648.12     21.58 o 
  -9   9   6      118.39      117.47      8.49 o 
  -8   9   6     1324.20     1362.36     25.46 o 
  -7   9   6      282.02      299.75      8.49 o 
  -6   9   6      852.20      836.26     14.99 o 
  -5   9   6     1277.05     1271.18     19.72 o 
  -4   9   6      543.92      533.19     10.88 o 
  -3   9   6      546.19      518.20     10.50 o 
  -2   9   6       72.98       75.03      5.32 o 
  -1   9   6      351.57      326.60      9.78 o 
   0   9   6     4383.14     4270.34     95.11 o 
   1   9   6     1353.44     1283.89     28.58 o 
   2   9   6     4629.68     4403.57    110.01 o 
   3   9   6      176.27      160.87      5.39 o 
   4   9   6      803.69      806.27     15.33 o 
   5   9   6     1464.17     1426.28     24.55 o 
   6   9   6     4766.32     4784.52     58.82 o 
   7   9   6      193.63      182.00      8.10 o 
   8   9   6     1083.63      960.30     23.89 o 
   9   9   6        1.73       10.40      4.05 o 
  10   9   6      107.04      108.52     25.82 o 
  11   9   6      372.54      352.55     11.33 o 
  12   9   6        2.90        2.28      4.22 o 
  13   9   6     1808.74     1743.89     32.12 o 
  14   9   6     1680.23     1704.48     32.14 o 
  -9  10   6      120.19      122.67     12.26 o 
  -8  10   6       32.61       34.20      5.03 o 
  -7  10   6      293.75      308.02     11.69 o 
  -6  10   6     1068.42     1058.91     17.79 o 
  -5  10   6      480.05      455.85     10.26 o 
  -4  10   6      591.22      550.42     11.92 o 
  -3  10   6      517.45      466.98     10.19 o 
  -2  10   6     1161.81     1115.93     17.61 o 
  -1  10   6     4834.82     4801.60     58.50 o 
   0  10   6     1750.52     1654.73     34.43 o 
   1  10   6      341.45      309.08      9.39 o 
   2  10   6      662.10      632.67     16.12 o 
   3  10   6     1363.44     1307.96     22.92 o 
   4  10   6      115.26       85.29      5.43 o 
   5  10   6     1185.50     1169.21     18.26 o 
   6  10   6        7.43        4.52      3.07 o 
   7  10   6     6036.92     5987.46     73.08 o 
   8  10   6     5610.21     5600.97     80.26 o 
   9  10   6        2.97        1.74      3.73 o 
  10  10   6        0.05       -1.67      3.69 o 
  11  10   6      977.78      931.00     20.37 o 
  12  10   6      321.16      319.87     13.86 o 
  13  10   6      892.74      880.25     20.51 o 
  -8  11   6     1512.31     1522.12     34.51 o 
  -7  11   6      633.53      684.24     14.06 o 
  -6  11   6      304.82      311.81      8.82 o 
  -5  11   6       38.47       36.34      3.86 o 
  -4  11   6        3.66        5.67      2.81 o 
  -3  11   6      439.57      438.53     14.17 o 
  -2  11   6       89.18       73.28      6.20 o 
  -1  11   6       22.28       15.75      4.15 o 
   0  11   6     1072.23     1094.37     24.42 o 
   1  11   6     5045.99     5130.83     73.76 o 
   2  11   6     1228.73     1276.27     23.14 o 
   3  11   6       95.26       94.72      7.57 o 
   4  11   6      112.77      112.74      6.25 o 
   5  11   6      603.37      606.13     14.33 o 
   6  11   6     2323.41     2307.85     61.43 o 
   7  11   6     1568.88     1634.16     24.49 o 
   8  11   6     1363.29     1302.59     41.03 o 
   9  11   6        5.50       15.56      4.45 o 
  10  11   6     1270.63     1182.02     31.16 o 
  11  11   6      153.47      155.99      8.44 o 
  12  11   6        6.57        8.72      4.45 o 
  13  11   6       37.41       39.41      6.04 o 
  -7  12   6       27.83       27.17      4.82 o 
  -6  12   6     1850.87     1784.36     26.89 o 
  -5  12   6      156.25      155.01      6.72 o 
  -4  12   6       97.71       85.34      5.08 o 
  -3  12   6      221.30      234.73      9.15 o 
  -2  12   6      299.99      287.44     10.30 o 
  -1  12   6     1618.96     1564.54     27.68 o 
   0  12   6     2518.87     2540.71     41.06 o 
   1  12   6        2.03        0.69      3.60 o 
   2  12   6      312.67      302.31     12.44 o 
   3  12   6      522.66      480.59     12.91 o 
   4  12   6     2840.55     2804.32     44.23 o 
   5  12   6     1132.91     1117.27     22.01 o 
   6  12   6       83.24       86.77      6.04 o 
   7  12   6      310.44      293.32     10.02 o 
   8  12   6       25.06       38.45      7.75 o 
   9  12   6     1398.31     1268.45     31.12 o 
  10  12   6     2432.46     2363.75     40.01 o 
  11  12   6       34.99       29.96      5.47 o 
  12  12   6      342.55      362.45     13.93 o 
  -6  13   6      526.20      509.07     19.87 o 
  -5  13   6        1.88        2.32      4.08 o 
  -4  13   6      346.48      338.08     11.18 o 
  -3  13   6      235.77      226.76      9.56 o 
  -2  13   6      913.29      844.54     18.92 o 
  -1  13   6     1903.26     1904.35     32.99 o 
   0  13   6       34.41       28.52      4.71 o 
   1  13   6      627.61      632.79     15.87 o 
   2  13   6      711.35      657.82     15.98 o 
   3  13   6      743.92      770.29     17.84 o 
   4  13   6       46.22       45.32      5.43 o 
   5  13   6       34.76       36.23      5.20 o 
   6  13   6     1401.15     1417.53     26.68 o 
   7  13   6      715.45      732.24     20.72 o 
   8  13   6        0.14        8.23      5.09 o 
   9  13   6       92.22      106.79      8.97 o 
  10  13   6       18.94       10.14      6.53 o 
  11  13   6     1032.65     1029.87     28.96 o 
  -4  14   6     1089.18     1001.58     26.65 o 
  -3  14   6      274.33      260.87     10.43 o 
  -2  14   6        8.04       11.58      4.66 o 
  -1  14   6      275.73      293.62     10.87 o 
   0  14   6        0.94       -0.74      3.85 o 
   1  14   6      110.12       91.45      6.65 o 
   2  14   6      566.93      598.62     30.78 o 
   3  14   6      578.03      570.53     16.80 o 
   4  14   6     2526.32     2512.86     42.02 o 
   5  14   6     1954.03     1907.33     33.86 o 
   6  14   6      718.93      754.11     18.07 o 
   7  14   6       85.42       80.10      7.99 o 
   8  14   6       74.63       71.68      9.17 o 
   9  14   6       81.23       82.47      8.55 o 
  10  14   6      135.93      130.65     10.54 o 
  -2  15   6     3110.49     3116.39     50.61 o 
  -1  15   6      888.69      853.07     31.11 o 
   0  15   6       16.14       15.92      4.90 o 
   1  15   6       77.52       97.24      7.08 o 
   2  15   6       43.30       35.18      5.81 o 
   3  15   6      692.95      690.61     17.37 o 
   4  15   6     1015.89      996.08     21.95 o 
   5  15   6       56.97       63.67      6.26 o 
   6  15   6       64.87       68.45      9.67 o 
   7  15   6      105.58       99.53      8.92 o 
   8  15   6      380.17      401.95     16.66 o 
   1  16   6      472.33      448.87     25.26 o 
   2  16   6      119.90      136.19      8.32 o 
   3  16   6      264.84      274.03     12.74 o 
   4  16   6      338.78      325.99     12.07 o 
   5  16   6      263.62      266.64     11.12 o 
  -4 -14   7      151.03      174.13     16.49 o 
  -3 -14   7      115.12       88.81     11.03 o 
  -2 -14   7       20.24       18.89      5.74 o 
  -1 -14   7      223.10      221.42     11.96 o 
   0 -14   7       57.31       72.39     15.93 o 
  -4 -13   7     1891.23     2051.13     54.40 o 
  -3 -13   7       97.88       84.28      7.99 o 
  -2 -13   7       66.92       60.50      7.53 o 
  -1 -13   7        7.68        7.66      4.07 o 
   0 -13   7       44.78       38.65      6.25 o 
   1 -13   7      231.21      199.62      9.27 o 
   2 -13   7      105.33      102.54      7.05 o 
   3 -13   7      403.88      404.03     12.70 o 
  -9 -12   7     1496.59     1520.03     48.71 o 
  -4 -12   7      270.61      269.96     12.11 o 
  -3 -12   7       23.76       21.11      4.43 o 
  -2 -12   7     2553.65     2600.93     41.20 o 
  -1 -12   7     1672.14     1735.91     42.95 o 
   0 -12   7     2308.84     2350.53     38.60 o 
   1 -12   7       23.66       24.01      4.54 o 
   2 -12   7      250.51      273.33     13.37 o 
   3 -12   7      511.26      504.54     13.92 o 
   4 -12   7     1234.89     1196.59     23.93 o 
   5 -12   7       11.22       13.22      4.30 o 
 -10 -11   7       61.84       56.63      7.53 o 
  -9 -11   7      131.26      109.65     11.43 o 
  -8 -11   7     1574.32     1636.28     35.82 o 
  -7 -11   7       37.44       51.88      8.50 o 
  -5 -11   7        9.17        9.65      6.76 o 
  -4 -11   7      214.44      226.24     20.38 o 
  -3 -11   7      533.38      566.25     13.48 o 
  -2 -11   7     1520.26     1563.37     29.34 o 
  -1 -11   7        0.61        4.92      3.55 o 
   0 -11   7     3063.36     3177.95     48.44 o 
   1 -11   7     1260.00     1232.11     23.43 o 
   2 -11   7     1061.36     1050.44     21.50 o 
   3 -11   7      411.02      397.74     11.86 o 
   4 -11   7      323.22      341.98     10.98 o 
   5 -11   7      588.59      566.70     14.69 o 
   6 -11   7      755.94      791.32     18.24 o 
   7 -11   7      147.35      149.86      8.13 o 
 -11 -10   7       22.88       22.32      6.40 o 
 -10 -10   7      730.23      769.03     22.40 o 
  -9 -10   7      518.51      528.00     26.80 o 
  -8 -10   7        1.35        2.32      4.28 o 
  -7 -10   7        0.42        1.91      4.77 o 
  -6 -10   7      265.65      275.17      8.89 o 
  -5 -10   7     1830.04     1857.86     36.31 o 
  -4 -10   7     1205.31     1264.96     22.28 o 
  -3 -10   7      191.66      174.67      7.15 o 
  -2 -10   7       85.34       99.82      5.70 o 
  -1 -10   7      178.13      161.91      7.20 o 
   0 -10   7     1638.32     1682.33     28.43 o 
   1 -10   7     2582.47     2631.83     41.84 o 
   2 -10   7       48.16       52.75      5.07 o 
   3 -10   7        4.72        9.17      3.51 o 
   4 -10   7       87.10       79.51      7.12 o 
   5 -10   7      209.16      220.88      9.03 o 
   6 -10   7       88.18       90.23      6.40 o 
   7 -10   7      111.88      135.54      7.65 o 
   8 -10   7     1519.53     1464.80     31.48 o 
 -12  -9   7      223.30      230.07     16.62 o 
 -11  -9   7     1711.17     1780.89     44.24 o 
 -10  -9   7      324.62      328.38     13.88 o 
  -9  -9   7      627.00      630.13     18.80 o 
  -8  -9   7     1419.18     1465.02     31.11 o 
  -7  -9   7     2366.09     2404.54     37.25 o 
  -6  -9   7     1508.12     1500.55     25.32 o 
  -5  -9   7     4717.92     4914.88     53.44 o 
  -4  -9   7      843.32      839.31     14.12 o 
  -3  -9   7     1303.73     1357.48     19.88 o 
  -2  -9   7      175.09      168.37      7.07 o 
  -1  -9   7        1.40        1.41      3.04 o 
   0  -9   7      248.99      228.20      8.21 o 
   1  -9   7      338.94      341.25     10.08 o 
   2  -9   7     5713.68     5819.44     81.26 o 
   3  -9   7     5413.09     5617.46     79.16 o 
   4  -9   7       53.39       51.92      4.82 o 
   5  -9   7       76.03       86.04      5.68 o 
   6  -9   7        2.74        1.82      3.04 o 
   7  -9   7       39.62       48.98      5.14 o 
   8  -9   7     1168.34     1136.29     43.84 o 
   9  -9   7      410.99      372.22     14.91 o 
 -12  -8   7      512.69      513.16     30.31 o 
 -11  -8   7      137.48      136.79      9.85 o 
 -10  -8   7       19.34       12.30      5.99 o 
  -9  -8   7       28.63       25.96      4.27 o 
  -8  -8   7     2101.32     2123.46     33.84 o 
  -7  -8   7      130.99      143.38      6.86 o 
  -6  -8   7      515.94      534.49     12.23 o 
  -5  -8   7      280.65      329.12      7.00 o 
  -4  -8   7     2960.25     3023.86     51.06 o 
  -3  -8   7     1644.21     1732.07     21.11 o 
  -2  -8   7      676.16      643.15     11.39 o 
  -1  -8   7      547.32      523.14     10.00 o 
   0  -8   7      481.40      479.42     21.09 o 
   1  -8   7     4164.82     4316.98     61.16 o 
   2  -8   7     5436.86     5543.97     77.10 o 
   3  -8   7      189.08      189.92      8.46 o 
   4  -8   7     1040.17      992.10     19.38 o 
   5  -8   7     4105.82     4038.75     59.21 o 
   6  -8   7      441.34      438.56     14.84 o 
   7  -8   7       16.78       17.58      4.65 o 
   8  -8   7      286.41      303.63     12.97 o 
   9  -8   7      387.70      388.88     14.93 o 
  10  -8   7      570.08      538.45     17.94 o 
 -13  -7   7      380.80      372.37     15.80 o 
 -12  -7   7      404.80      406.29     15.83 o 
 -11  -7   7     1962.53     1958.04     42.21 o 
 -10  -7   7        6.47        5.15      3.48 o 
  -9  -7   7       85.37       88.95      6.83 o 
  -8  -7   7      159.42      161.20      8.57 o 
  -7  -7   7       41.72       52.21      4.44 o 
  -6  -7   7     2995.67     3145.64     46.15 o 
  -5  -7   7     3841.37     4095.70     50.24 o 
  -4  -7   7       54.68       60.24      3.44 o 
  -3  -7   7     2520.06     2505.50     31.83 o 
  -2  -7   7     1871.77     1803.09     21.46 o 
  -1  -7   7     1809.52     1859.60     21.90 o 
   0  -7   7     2545.86     2589.84     74.08 o 
   1  -7   7      393.02      363.96      9.25 o 
   2  -7   7     1363.67     1355.03     23.93 o 
   3  -7   7       20.54       26.57      3.43 o 
   4  -7   7     2224.10     2189.46     34.30 o 
   5  -7   7     1799.80     1837.65     30.44 o 
   6  -7   7      194.88      177.73      7.43 o 
   7  -7   7      569.33      544.19     18.11 o 
   8  -7   7     1618.79     1586.10     35.62 o 
   9  -7   7       42.14       55.98      6.38 o 
  10  -7   7      150.33      131.69     14.74 o 
  11  -7   7      230.94      236.91     11.89 o 
 -13  -6   7       62.05       64.23      8.54 o 
 -12  -6   7      545.59      566.25     22.55 o 
 -11  -6   7      920.53      927.60     21.41 o 
 -10  -6   7       91.84      100.30      6.03 o 
  -9  -6   7     6044.00     6135.83     85.61 o 
  -8  -6   7      224.39      241.90      8.52 o 
  -7  -6   7      141.68      123.92      6.18 o 
  -6  -6   7     3052.51     2976.21    110.99 o 
  -5  -6   7      486.13      437.29     11.48 o 
  -4  -6   7     3227.64     3400.40     37.33 o 
  -3  -6   7     3400.69     3338.58     40.51 o 
  -2  -6   7        9.44       15.28      2.03 o 
  -1  -6   7       31.00       54.33      3.91 o 
   0  -6   7       15.47       26.59      2.45 o 
   1  -6   7     3258.34     3251.75     40.12 o 
   2  -6   7     1405.46     1373.00     35.21 o 
   3  -6   7       29.47       32.69      2.92 o 
   4  -6   7      915.04      850.49     16.62 o 
   5  -6   7      244.04      237.11     10.96 o 
   6  -6   7     3229.63     3148.87     57.50 o 
   7  -6   7     6308.86     6511.22     92.22 o 
   8  -6   7     2111.02     2102.16     34.13 o 
   9  -6   7       65.96       83.17      7.15 o 
  10  -6   7      360.31      337.56     13.45 o 
  11  -6   7        0.05       -1.84      3.76 o 
  12  -6   7        0.51        4.47      4.77 o 
 -13  -5   7      331.55      282.39     22.87 o 
 -12  -5   7      219.49      226.83      9.10 o 
 -11  -5   7      114.62      124.46      6.96 o 
 -10  -5   7     1228.65     1244.64     23.90 o 
  -9  -5   7     2103.66     2096.92     33.56 o 
  -8  -5   7     1917.79     1914.62     30.76 o 
  -7  -5   7       23.83       40.64     11.44 o 
  -6  -5   7      304.61      314.09     10.80 o 
  -5  -5   7      350.05      323.56      6.18 o 
  -4  -5   7      323.75      289.73      5.67 o 
  -3  -5   7      649.98      706.05      9.85 o 
  -2  -5   7     2308.88     2362.82     26.36 o 
  -1  -5   7     8761.25     8932.98    101.93 o 
   0  -5   7     8048.53     8436.20     86.43 o 
   1  -5   7       77.95       54.90      2.56 o 
   2  -5   7     3614.98     3612.57     43.91 o 
   3  -5   7      620.12      586.06     11.88 o 
   4  -5   7     1265.35     1266.52     18.26 o 
   5  -5   7     1976.93     1896.52     55.24 o 
   6  -5   7     1289.31     1256.97     18.56 o 
   7  -5   7        6.80       11.50      3.71 o 
   8  -5   7      139.64      151.67      7.15 o 
   9  -5   7     3052.02     3050.27     56.94 o 
  10  -5   7      256.69      272.93     12.46 o 
  11  -5   7       13.55       30.98      5.63 o 
  12  -5   7       30.02       31.97      6.10 o 
 -13  -4   7      115.77      103.22      6.94 o 
 -12  -4   7      135.56      124.61      7.13 o 
 -11  -4   7      224.51      220.74      8.71 o 
 -10  -4   7      132.98      145.32      7.12 o 
  -9  -4   7      641.14      670.45     14.68 o 
  -8  -4   7      135.87      142.54      6.70 o 
  -7  -4   7     4195.86     4200.89    138.58 o 
  -6  -4   7     1762.05     1741.18     84.15 o 
  -5  -4   7        1.00       10.47      1.84 o 
  -4  -4   7      387.97      331.67      6.01 o 
  -3  -4   7      658.72      693.92      9.54 o 
  -2  -4   7     3591.27     3843.24     40.80 o 
  -1  -4   7     5054.26     4848.62     50.68 o 
   0  -4   7      951.98      968.75     12.07 o 
   1  -4   7      628.32      565.62      7.97 o 
   2  -4   7     4446.55     4274.03     50.77 o 
   3  -4   7     1280.22     1197.03     16.79 o 
   4  -4   7        6.31       11.85      2.18 o 
   5  -4   7      870.78      868.54     13.76 o 
   6  -4   7      193.12      173.67      7.07 o 
   7  -4   7     4288.53     4341.52     53.13 o 
   8  -4   7     3140.27     3139.07     56.37 o 
   9  -4   7       97.56      109.71      7.73 o 
  10  -4   7      559.54      524.48     17.31 o 
  11  -4   7      197.11      209.18     10.93 o 
  12  -4   7     3512.05     3560.26     66.60 o 
  13  -4   7      555.42      591.77     22.96 o 
 -13  -3   7      662.58      678.87     16.37 o 
 -12  -3   7     1807.26     1816.45     31.20 o 
 -11  -3   7       38.00       43.53      5.25 o 
 -10  -3   7      270.42      254.22      8.95 o 
  -9  -3   7      118.40      111.16      5.88 o 
  -8  -3   7      608.89      631.68     13.81 o 
  -7  -3   7     1181.90     1129.42     33.37 o 
  -6  -3   7     3582.85     3742.23     52.74 o 
  -5  -3   7     6290.42     6239.49     64.70 o 
  -4  -3   7     7654.46     7986.13     81.82 o 
  -3  -3   7       90.36       99.54      3.10 o 
  -2  -3   7       10.24       22.84      1.65 o 
  -1  -3   7     1710.42     1760.87     19.76 o 
   0  -3   7       63.39       56.32      2.58 o 
   1  -3   7     5974.71     5635.92     73.38 o 
   2  -3   7     2215.56     2243.56     28.01 o 
   3  -3   7     5745.36     5766.70     67.13 o 
   4  -3   7     1278.57     1197.20     16.79 o 
   5  -3   7     3853.63     3867.54     46.71 o 
   6  -3   7     1307.75     1262.27     19.15 o 
   7  -3   7     2589.08     2522.17     32.48 o 
   8  -3   7      819.34      787.18     13.33 o 
   9  -3   7     1200.78     1186.51     28.84 o 
  10  -3   7      607.16      634.88     19.61 o 
  11  -3   7     2847.69     2947.43     63.46 o 
  12  -3   7     1683.97     1719.06     37.26 o 
  13  -3   7      138.34      127.22      9.26 o 
 -13  -2   7      179.66      178.58      8.42 o 
 -12  -2   7      570.28      560.41     14.45 o 
 -11  -2   7      163.83      163.10      7.73 o 
 -10  -2   7     2794.89     2665.44     41.10 o 
  -9  -2   7     1356.43     1366.78     23.95 o 
  -8  -2   7     2787.64     2743.17     40.99 o 
  -7  -2   7     1557.49     1492.86     24.56 o 
  -6  -2   7        0.44        6.85      3.01 o 
  -5  -2   7     1040.76     1073.18     15.63 o 
  -4  -2   7     5380.81     5638.15     58.47 o 
  -3  -2   7     1944.62     2046.45     22.68 o 
  -2  -2   7     9069.48     9180.69     93.12 o 
  -1  -2   7      161.37      173.95      3.73 o 
   0  -2   7     2903.93     2901.01     30.79 o 
   1  -2   7      230.10      296.76      4.87 o 
   2  -2   7      978.20     1093.86     14.85 o 
   3  -2   7     5032.63     4861.53     56.81 o 
   4  -2   7    14385.65    14402.12    162.37 o 
   5  -2   7     3168.75     3128.34     38.29 o 
   6  -2   7       23.80       26.22      2.54 o 
   7  -2   7      935.43      911.36     14.40 o 
   8  -2   7        6.14       22.71      5.85 o 
   9  -2   7     1993.79     1975.73     38.94 o 
  10  -2   7       34.47       54.77      9.54 o 
  11  -2   7      631.55      644.64     15.09 o 
  12  -2   7      581.21      619.49     21.56 o 
  13  -2   7     1528.81     1564.64     34.85 o 
  14  -2   7      596.00      604.79     23.87 o 
 -13  -1   7     1338.38     1350.81     25.21 o 
 -12  -1   7      771.27      757.50     16.98 o 
 -11  -1   7      112.30      117.68      6.43 o 
 -10  -1   7      779.95      776.56     16.36 o 
  -9  -1   7      728.55      686.22     16.13 o 
  -8  -1   7      239.62      254.94      8.39 o 
  -7  -1   7     4581.56     4444.29     86.04 o 
  -6  -1   7      155.84      148.58      7.57 o 
  -5  -1   7     1187.21     1250.22     15.06 o 
  -4  -1   7      251.55      262.54      4.72 o 
  -3  -1   7     6138.22     6200.89     71.36 o 
  -2  -1   7    15773.08    15704.75    175.92 o 
  -1  -1   7     8117.90     8004.59     90.86 o 
   0  -1   7     2098.15     1985.48     21.54 o 
   1  -1   7        0.18        3.82      2.10 o 
   2  -1   7     2398.38     2363.89     28.67 o 
   3  -1   7     1393.25     1314.32     17.22 o 
   4  -1   7     3888.80     4031.78     42.25 o 
   5  -1   7     3953.38     4151.13     43.89 o 
   6  -1   7     9709.75     9598.01     98.05 o 
   7  -1   7      502.54      503.41      9.49 o 
   8  -1   7      686.31      653.02     13.16 o 
   9  -1   7      260.80      241.43      8.00 o 
  10  -1   7      934.91      956.26     23.02 o 
  11  -1   7      747.42      797.75     19.34 o 
  12  -1   7     3252.41     3377.50     65.53 o 
  13  -1   7       11.01        8.89      3.93 o 
  14  -1   7      138.66      145.80     14.93 o 
 -13   0   7      657.85      666.62     15.91 o 
 -12   0   7      198.24      205.67      8.31 o 
 -11   0   7     1121.73     1136.02     24.13 o 
 -10   0   7      581.23      616.53     14.17 o 
  -9   0   7     1017.82      966.74     22.96 o 
  -8   0   7    12749.41    12582.86    202.61 o 
  -7   0   7      906.47      797.08     33.88 o 
  -6   0   7      416.55      410.96      7.82 o 
  -5   0   7      911.63      863.23     16.16 o 
  -4   0   7       65.37       55.89      2.29 o 
  -3   0   7      167.62      144.45      5.10 o 
  -2   0   7     7658.17     7523.74     85.45 o 
  -1   0   7     1976.31     1844.55     22.54 o 
   0   0   7     8271.44     7836.13     79.89 o 
   1   0   7     4800.50     4635.41     47.78 o 
   2   0   7       64.88       71.75      2.59 o 
   3   0   7     1051.41     1160.88     13.65 o 
   4   0   7     2441.57     2593.08     27.96 o 
   5   0   7     5568.47     5503.43     57.23 o 
   6   0   7     4554.72     4673.80     49.26 o 
   7   0   7       39.64       31.61      3.62 o 
   8   0   7     2729.55     2894.09     35.72 o 
   9   0   7      739.71      738.48     19.27 o 
  10   0   7      229.68      257.08      8.50 o 
  11   0   7     2138.02     2178.23     39.93 o 
  12   0   7       11.84       15.72      3.71 o 
  13   0   7      343.38      346.86     31.03 o 
  14   0   7      293.30      302.79     13.78 o 
 -13   1   7      150.06      186.38     10.21 o 
 -12   1   7       24.67       20.24      3.98 o 
 -11   1   7     1114.97     1148.42     23.75 o 
 -10   1   7     3827.42     3851.18     56.43 o 
  -9   1   7       88.78       85.55      7.27 o 
  -8   1   7      268.30      241.43      8.02 o 
  -7   1   7     1463.19     1429.15     28.47 o 
  -6   1   7     6312.13     6430.88     66.90 o 
  -5   1   7     4869.39     4931.03     51.76 o 
  -4   1   7       51.21       42.15      2.10 o 
  -3   1   7      267.20      334.82      5.41 o 
  -2   1   7     1163.46     1009.06     13.64 o 
  -1   1   7     2803.54     3054.40     36.08 o 
   0   1   7     1349.54     1215.65     13.74 o 
   1   1   7      923.08     1037.13     12.03 o 
   2   1   7    20372.00    20732.44    207.21 o 
   3   1   7    11130.35    11476.45    115.72 o 
   4   1   7     1126.51     1006.63     12.19 o 
   5   1   7      332.11      326.57      7.23 o 
   6   1   7     1093.84     1136.48     13.94 o 
   7   1   7       21.50       26.18      2.20 o 
   8   1   7     3193.51     3261.21     35.88 o 
   9   1   7     1087.80     1159.74     19.83 o 
  10   1   7       18.53       30.80      3.47 o 
  11   1   7      419.18      470.86     12.30 o 
  12   1   7      136.90      144.54     10.38 o 
  13   1   7       64.50       70.87      9.68 o 
  14   1   7       81.05       77.73      7.92 o 
  15   1   7      301.47      319.03     14.82 o 
 -13   2   7      342.72      332.81     25.34 o 
 -12   2   7        4.83       10.90      4.82 o 
 -11   2   7      721.70      701.39     15.73 o 
 -10   2   7     2471.71     2467.18     38.70 o 
  -9   2   7     3023.67     2979.10     44.81 o 
  -8   2   7      534.24      548.31     12.28 o 
  -7   2   7      896.05      922.56     40.74 o 
  -6   2   7       43.97       59.11      4.28 o 
  -5   2   7     1169.55     1175.13     14.56 o 
  -4   2   7     1748.66     1600.41     27.75 o 
  -3   2   7     8620.63     8184.58     83.40 o 
  -2   2   7     4196.58     4275.76     44.58 o 
  -1   2   7     1093.32     1347.21     15.20 o 
   0   2   7     3280.34     3413.41     35.76 o 
   1   2   7     1565.74     1457.67     18.34 o 
   2   2   7    15330.47    15375.27    154.06 o 
   3   2   7    22580.70    22612.82    225.95 o 
   4   2   7      141.11      119.79      4.40 o 
   5   2   7     1974.49     1883.94     23.71 o 
   6   2   7       20.41       38.74      4.81 o 
   7   2   7      373.89      367.08      7.12 o 
   8   2   7      268.04      302.17      6.07 o 
   9   2   7      300.26      329.97      7.82 o 
  10   2   7     7573.75     8239.72    125.19 o 
  11   2   7     3823.53     4024.75     59.51 o 
  12   2   7      133.78      120.35      8.41 o 
  13   2   7       14.89       15.82      5.92 o 
  14   2   7       14.23       18.71      6.35 o 
  15   2   7      189.01      182.98     14.60 o 
 -13   3   7        1.10        9.17      4.64 o 
 -12   3   7      928.05      921.97     28.55 o 
 -11   3   7      114.34      107.11      7.88 o 
 -10   3   7      395.12      398.12     15.21 o 
  -9   3   7      322.71      374.82     10.35 o 
  -8   3   7     1155.68     1245.02     21.93 o 
  -7   3   7     2367.55     2425.56     36.39 o 
  -6   3   7     3554.40     3565.90     38.93 o 
  -5   3   7     3492.11     3525.93     38.19 o 
  -4   3   7     5712.56     5965.58     61.93 o 
  -3   3   7     1268.81     1281.29     15.22 o 
  -2   3   7      370.52      454.40      6.76 o 
  -1   3   7      577.70      425.26      6.28 o 
   0   3   7     2884.31     2761.19     29.40 o 
   1   3   7     1301.76     1446.27     16.20 o 
   2   3   7     3851.85     4035.79     41.99 o 
   3   3   7     4346.72     4358.93     48.46 o 
   4   3   7     7844.52     7772.25     79.26 o 
   5   3   7     9888.49    10007.92    101.62 o 
   6   3   7      444.69      467.27     14.37 o 
   7   3   7      803.74      724.44     10.13 o 
   8   3   7      300.83      327.43      6.25 o 
   9   3   7      154.58      181.75      7.23 o 
  10   3   7     1668.61     1699.51     33.17 o 
  11   3   7     3186.67     3325.58     54.00 o 
  12   3   7      383.04      399.85     11.76 o 
  13   3   7     1187.91     1242.57     30.19 o 
  14   3   7        0.15       -1.83      5.18 o 
  15   3   7       72.52       68.72      9.37 o 
 -12   4   7     1199.29     1241.14     29.38 o 
 -11   4   7     2149.10     2090.20     63.83 o 
 -10   4   7      603.01      591.29     24.71 o 
  -9   4   7        4.26        8.48      4.29 o 
  -8   4   7       77.50       79.31     10.59 o 
  -7   4   7       13.20       13.41      4.54 o 
  -6   4   7      325.21      300.31      6.23 o 
  -5   4   7     2285.62     2363.61     26.73 o 
  -4   4   7     2747.04     2820.10     31.00 o 
  -3   4   7     8245.14     8574.62     87.62 o 
  -2   4   7     2024.43     1899.77     21.37 o 
  -1   4   7     1728.32     1645.60     18.62 o 
   0   4   7      710.50      716.70      9.16 o 
   1   4   7       83.04      114.54      7.12 o 
   2   4   7     9534.89     9302.25     94.16 o 
   3   4   7     3826.40     3902.37     40.96 o 
   4   4   7     1107.85     1129.27     15.65 o 
   5   4   7      426.65      389.76      6.15 o 
   6   4   7     3025.72     3100.56     37.29 o 
   7   4   7     2760.02     2914.46     36.61 o 
   8   4   7     4616.92     4409.25    168.83 o 
   9   4   7      394.42      365.95     10.34 o 
  10   4   7       62.87       58.55      5.17 o 
  11   4   7      758.54      801.67     17.36 o 
  12   4   7     1198.50     1183.49     22.84 o 
  13   4   7      243.34      257.02     10.01 o 
  14   4   7       50.07       43.61      7.84 o 
  15   4   7     1016.54     1069.47     33.76 o 
 -12   5   7     1362.29     1429.78     32.72 o 
 -11   5   7      549.63      548.65     17.69 o 
 -10   5   7      183.51      201.16     10.56 o 
  -9   5   7     2601.01     2630.87     50.51 o 
  -8   5   7      522.84      486.39     22.51 o 
  -7   5   7      393.73      379.86     10.33 o 
  -6   5   7      226.57      249.62      6.74 o 
  -5   5   7       10.41       16.22      2.32 o 
  -4   5   7      829.26      783.48     10.89 o 
  -3   5   7    12037.31    12306.78    124.80 o 
  -2   5   7     5004.36     5164.79     53.87 o 
  -1   5   7     4852.49     4856.00     50.81 o 
   0   5   7     1554.56     1582.60     17.95 o 
   1   5   7     8018.62     7897.81     80.63 o 
   2   5   7    15125.30    15463.18    155.57 o 
   3   5   7      674.90      658.73     10.53 o 
   4   5   7     3315.20     3459.37     41.94 o 
   5   5   7      896.50      785.23     12.31 o 
   6   5   7      386.25      438.87      8.37 o 
   7   5   7     3480.33     3578.39     44.13 o 
   8   5   7      133.30      102.67      5.75 o 
   9   5   7     2208.71     2152.86     41.58 o 
  10   5   7     5936.56     5997.53     84.87 o 
  11   5   7      325.03      351.86     10.65 o 
  12   5   7      130.12      140.84      7.66 o 
  13   5   7       72.58       76.08      7.84 o 
  14   5   7      727.96      694.37     17.33 o 
  15   5   7     2600.46     2580.10     53.89 o 
 -12   6   7       45.27       43.09      6.83 o 
 -11   6   7       13.46       17.37      5.52 o 
 -10   6   7     1283.86     1267.66     29.50 o 
  -9   6   7      283.63      277.97     11.78 o 
  -8   6   7      246.72      252.65     11.08 o 
  -7   6   7      634.16      619.81     14.18 o 
  -6   6   7     1197.11     1221.54     18.52 o 
  -5   6   7      570.03      565.24     15.03 o 
  -4   6   7      479.58      492.60      9.56 o 
  -3   6   7      439.61      479.23      7.57 o 
  -2   6   7     2662.52     2783.88     30.44 o 
  -1   6   7     3644.96     3722.58     39.70 o 
   0   6   7     3274.73     3262.29     35.05 o 
   1   6   7      266.55      239.30      4.79 o 
   2   6   7      248.47      243.59      4.70 o 
   3   6   7        2.64        9.74      2.32 o 
   4   6   7     5145.93     5121.22     60.84 o 
   5   6   7      602.69      559.51     10.94 o 
   6   6   7       61.19       62.73      3.39 o 
   7   6   7      886.64      899.17     14.28 o 
   8   6   7     5779.54     5569.35    178.12 o 
   9   6   7    11612.67    11552.29    156.16 o 
  10   6   7     2830.71     2860.10     44.35 o 
  11   6   7      129.75      122.23      6.89 o 
  12   6   7        5.53        5.57      3.56 o 
  13   6   7       52.08       43.25      5.33 o 
  14   6   7       81.72       76.62      6.83 o 
  15   6   7      276.13      301.26     11.54 o 
 -11   7   7     2299.66     2398.06     48.55 o 
 -10   7   7       33.15       41.24      8.43 o 
  -9   7   7        0.31        1.48      4.57 o 
  -8   7   7       16.58       18.79      4.97 o 
  -7   7   7     4937.29     5215.50     88.38 o 
  -6   7   7     1508.74     1584.18     22.88 o 
  -5   7   7      526.04      521.96     10.48 o 
  -4   7   7     4475.94     4482.97     54.54 o 
  -3   7   7      468.20      425.39      8.62 o 
  -2   7   7      520.87      479.74      9.17 o 
  -1   7   7     3511.53     3378.07     47.60 o 
   0   7   7     4240.22     4432.95     46.95 o 
   1   7   7     8893.95     8880.24     90.80 o 
   2   7   7     9030.29     9426.53    108.97 o 
   3   7   7      178.08      214.59      5.70 o 
   4   7   7      330.45      295.99      6.76 o 
   5   7   7       13.33       17.84      2.66 o 
   6   7   7     2952.57     3098.03     39.16 o 
   7   7   7     2532.29     2479.41     32.39 o 
   8   7   7      857.43      838.86     22.90 o 
   9   7   7       17.75       24.58      4.12 o 
  10   7   7      200.17      178.54      8.99 o 
  11   7   7      322.27      299.57     15.65 o 
  12   7   7      790.41      772.47     17.77 o 
  13   7   7        1.09        2.63      3.68 o 
  14   7   7      325.59      345.28     11.94 o 
 -10   8   7       76.65       72.67      7.43 o 
  -9   8   7        0.90        0.90      4.47 o 
  -8   8   7       11.14       14.41      4.91 o 
  -7   8   7      819.97      814.44     14.68 o 
  -6   8   7      231.30      220.51      7.21 o 
  -5   8   7     4195.66     4239.62     52.66 o 
  -4   8   7     3156.19     3035.56     69.18 o 
  -3   8   7      418.18      393.79      8.78 o 
  -2   8   7       10.77       14.78      2.49 o 
  -1   8   7       21.62       30.23      3.86 o 
   0   8   7      243.83      299.49      7.02 o 
   1   8   7     4190.19     4137.16     58.73 o 
   2   8   7      809.84      891.00     13.76 o 
   3   8   7     7766.54     7837.25     91.97 o 
   4   8   7     1310.73     1262.53     18.34 o 
   5   8   7       15.36       22.89      2.81 o 
   6   8   7     1049.15     1071.14     16.67 o 
   7   8   7      192.42      201.06      6.55 o 
   8   8   7      843.89      737.45     15.69 o 
   9   8   7     1552.46     1517.57     26.88 o 
  10   8   7        3.21        3.26      3.70 o 
  11   8   7      294.32      260.34      9.65 o 
  12   8   7        6.69        7.03      4.15 o 
  13   8   7      525.39      495.99     14.31 o 
  14   8   7     2158.48     2126.63     37.44 o 
 -10   9   7      309.14      292.03     14.23 o 
  -9   9   7      448.69      490.54     16.68 o 
  -8   9   7      237.87      235.07     11.36 o 
  -7   9   7       60.61       61.84      4.43 o 
  -6   9   7       25.96       32.48      3.61 o 
  -5   9   7      467.54      471.78     10.38 o 
  -4   9   7      961.40      902.53     15.21 o 
  -3   9   7      692.68      707.80     12.72 o 
  -2   9   7     4614.08     4637.46     56.37 o 
  -1   9   7      445.76      467.00      9.65 o 
   0   9   7      927.77      935.93     17.79 o 
   1   9   7      541.65      509.96     11.83 o 
   2   9   7       20.28       40.04      7.30 o 
   3   9   7      452.45      417.41     17.35 o 
   4   9   7      263.68      259.42      8.46 o 
   5   9   7      362.66      326.65      9.05 o 
   6   9   7     1834.56     1811.15     25.46 o 
   7   9   7     1034.91     1023.63     16.80 o 
   8   9   7     1206.79     1218.01     22.78 o 
   9   9   7      187.09      167.22      7.93 o 
  10   9   7        0.07        2.38      3.54 o 
  11   9   7      354.83      351.49     14.60 o 
  12   9   7      566.83      550.54     18.52 o 
  13   9   7     1446.12     1377.45     27.20 o 
  14   9   7      689.95      675.56     17.69 o 
  -9  10   7      347.99      353.17     14.26 o 
  -8  10   7      424.12      428.21     15.66 o 
  -7  10   7     2534.43     2616.89     35.99 o 
  -6  10   7       28.58       37.81      3.94 o 
  -5  10   7      102.32      116.80      5.94 o 
  -4  10   7      511.09      503.58     10.86 o 
  -3  10   7      892.88      897.19     15.82 o 
  -2  10   7     1100.73     1099.08     17.42 o 
  -1  10   7      109.26      118.16      8.08 o 
   0  10   7     2446.28     2432.37     46.82 o 
   1  10   7      896.81      900.98     17.93 o 
   2  10   7      294.20      264.84      8.88 o 
   3  10   7      777.11      809.67     16.60 o 
   4  10   7      563.67      541.05     12.97 o 
   5  10   7      352.97      365.09      8.93 o 
   6  10   7     8979.44     8990.42    106.37 o 
   7  10   7     1151.09     1122.53     18.21 o 
   8  10   7      150.90      141.90      9.60 o 
   9  10   7       78.11       78.66      5.92 o 
  10  10   7      164.38      169.66      8.45 o 
  11  10   7      113.54      107.03      7.16 o 
  12  10   7      302.90      283.27     11.03 o 
  13  10   7       93.95       93.61      7.64 o 
  -8  11   7       37.62       40.55      6.57 o 
  -7  11   7       26.75       41.46      5.10 o 
  -6  11   7      728.15      786.19     15.18 o 
  -5  11   7     1355.50     1305.60     20.90 o 
  -4  11   7      226.57      221.54      7.39 o 
  -3  11   7       17.98       18.94      3.38 o 
  -2  11   7      208.83      184.31      9.73 o 
  -1  11   7     2121.30     2141.71     35.20 o 
   0  11   7    10954.59    11247.75    153.03 o 
   1  11   7      162.16      169.12      9.08 o 
   2  11   7       42.35       32.33      4.26 o 
   3  11   7       24.12       29.67      4.18 o 
   4  11   7       24.26       18.14      3.85 o 
   5  11   7     2227.68     2216.87     36.03 o 
   6  11   7     3298.89     3264.33     49.99 o 
   7  11   7     1244.27     1235.16     23.23 o 
   8  11   7     1612.62     1584.79     28.56 o 
   9  11   7      280.02      268.67     10.35 o 
  10  11   7       89.52       72.94      6.45 o 
  11  11   7        3.20        1.85      4.36 o 
  12  11   7      210.15      187.45      9.88 o 
  13  11   7     1507.37     1549.04     30.21 o 
  -7  12   7      933.66      928.61     24.82 o 
  -6  12   7     1137.28     1107.67     19.08 o 
  -5  12   7      210.92      218.80      7.72 o 
  -4  12   7      266.39      267.07      9.93 o 
  -3  12   7       10.63       11.73      3.81 o 
  -2  12   7      438.04      463.80     12.86 o 
  -1  12   7      761.41      761.99     16.98 o 
   0  12   7      484.13      468.81     12.97 o 
   1  12   7      410.44      392.71     11.65 o 
   2  12   7     1390.73     1428.39     26.12 o 
   3  12   7     2827.06     2848.96     45.13 o 
   4  12   7      722.56      682.89     27.35 o 
   5  12   7      139.60      120.14      9.61 o 
   6  12   7        5.29        6.34      3.66 o 
   7  12   7      391.43      369.64     11.50 o 
   8  12   7     1951.87     1838.22     40.22 o 
   9  12   7      130.62      120.77     10.33 o 
  10  12   7      698.70      684.80     17.45 o 
  11  12   7      984.85      870.07     20.26 o 
  12  12   7      867.14      971.31     22.56 o 
  -5  13   7      735.82      738.76     17.57 o 
  -4  13   7      557.20      545.45     16.75 o 
  -3  13   7     1441.32     1378.43     26.37 o 
  -2  13   7      212.15      217.67      9.22 o 
  -1  13   7     1137.24     1059.21     21.67 o 
   0  13   7        2.28        5.85      3.74 o 
   1  13   7      377.76      391.80     11.99 o 
   2  13   7       56.67       49.89      5.43 o 
   3  13   7       42.49       35.35      5.03 o 
   4  13   7     1454.11     1323.70     25.35 o 
   5  13   7     4478.29     4585.76     94.41 o 
   6  13   7      350.05      349.09     11.54 o 
   7  13   7      196.07      186.39      8.81 o 
   8  13   7      352.48      347.07     20.77 o 
   9  13   7       62.87       61.48     14.89 o 
  10  13   7     1377.94     1299.62     33.32 o 
  11  13   7     1191.60     1174.47     31.05 o 
  -4  14   7        0.33       -3.82      4.60 o 
  -3  14   7      896.46      936.72     21.01 o 
  -2  14   7     1374.87     1365.16     26.56 o 
  -1  14   7     2004.63     2004.55     35.10 o 
   0  14   7      239.71      247.01      9.94 o 
   1  14   7       30.17       32.21      5.33 o 
   2  14   7        3.88       -3.10      5.12 o 
   3  14   7      483.22      480.46     14.01 o 
   4  14   7      977.71      997.95     22.33 o 
   5  14   7      868.81      832.88     19.49 o 
   6  14   7       25.72       31.20      5.19 o 
   7  14   7      265.04      283.64     10.75 o 
   8  14   7       19.71       18.00      5.82 o 
   9  14   7       14.98       19.84      6.48 o 
  10  14   7      410.51      423.73     17.39 o 
  -2  15   7      468.53      465.74     14.31 o 
  -1  15   7        0.95        4.30      4.43 o 
   0  15   7        2.44        2.12      4.35 o 
   1  15   7       38.37       29.95      5.58 o 
   2  15   7      409.24      430.57     13.87 o 
   3  15   7      264.92      282.23     11.02 o 
   4  15   7      329.64      368.92     12.65 o 
   5  15   7       76.00       86.50      7.12 o 
   6  15   7     1599.57     1589.51     42.07 o 
   7  15   7      999.93      984.28     27.46 o 
   8  15   7      307.54      298.32     14.34 o 
   2  16   7      242.89      280.00     11.61 o 
   3  16   7      204.43      232.40     10.96 o 
   4  16   7      416.02      417.38     13.92 o 
   5  16   7      423.81      435.48     14.34 o 
  -4 -13   8       46.57       56.63     10.21 o 
  -3 -13   8       39.61       41.00      9.32 o 
  -2 -13   8       84.30       86.08      7.92 o 
  -1 -13   8      175.97      192.99      8.92 o 
   0 -13   8        8.69       14.65      4.43 o 
   1 -13   8      252.95      252.30     10.08 o 
   2 -13   8     2061.69     2156.37     37.11 o 
   3 -13   8      206.01      190.22      9.14 o 
  -4 -12   8     1197.23     1291.42     42.63 o 
  -3 -12   8     1372.30     1397.16     25.62 o 
  -2 -12   8        1.93        0.89      3.65 o 
  -1 -12   8      234.94      219.94      9.15 o 
   0 -12   8      386.91      412.12     17.81 o 
   1 -12   8       74.18       95.84      6.70 o 
   2 -12   8      942.32      957.51     20.48 o 
   3 -12   8      753.89      754.76     17.93 o 
   4 -12   8      264.68      295.03     17.44 o 
   5 -12   8     1130.11     1121.06     23.18 o 
  -9 -11   8      369.66      380.85     22.17 o 
  -8 -11   8        7.22       16.57      7.36 o 
  -4 -11   8     1473.50     1517.58     41.43 o 
  -3 -11   8       93.24       97.89      6.10 o 
  -2 -11   8     1537.11     1583.88     27.60 o 
  -1 -11   8     4828.00     5016.00     77.19 o 
   0 -11   8        4.18        3.56      3.84 o 
   1 -11   8       87.44       88.47      6.28 o 
   2 -11   8     2153.38     2161.25     36.16 o 
   3 -11   8       18.52       18.46      3.97 o 
   4 -11   8     1024.67      983.46     20.79 o 
   5 -11   8      316.11      303.63     12.00 o 
   6 -11   8       35.18       42.39     11.68 o 
   7 -11   8      199.64      201.29      9.80 o 
 -10 -10   8      226.92      235.00     12.00 o 
  -9 -10   8       51.91       51.43     10.06 o 
  -8 -10   8     2386.59     2606.59     72.72 o 
  -7 -10   8     2049.50     2126.16     34.22 o 
  -6 -10   8      210.92      222.01     10.11 o 
  -5 -10   8      346.93      348.40     10.22 o 
  -4 -10   8       46.41       58.02      4.67 o 
  -3 -10   8       28.38       36.41      6.03 o 
  -2 -10   8      603.03      629.63     14.38 o 
  -1 -10   8      371.20      374.73     10.76 o 
   0 -10   8       87.92       97.57      7.73 o 
   1 -10   8      907.78      953.55     19.36 o 
   2 -10   8     1988.21     1943.12     32.66 o 
   3 -10   8      131.80      125.52      7.01 o 
   4 -10   8       15.49       16.59      7.72 o 
   5 -10   8      143.47      133.02      7.37 o 
   6 -10   8     1425.13     1385.67     32.20 o 
   7 -10   8      622.10      588.23     15.43 o 
   8 -10   8     1267.20     1236.44     24.73 o 
 -11  -9   8       62.10       56.34      7.44 o 
 -10  -9   8       80.01       85.56      7.99 o 
  -9  -9   8      527.78      535.89     17.33 o 
  -8  -9   8      668.39      689.87     15.56 o 
  -7  -9   8      237.41      254.28     10.27 o 
  -6  -9   8      143.11      162.96     10.53 o 
  -5  -9   8     1742.29     1790.84     25.34 o 
  -4  -9   8     1628.87     1655.10     26.97 o 
  -3  -9   8       31.20       38.79      5.62 o 
  -2  -9   8      596.77      615.04     13.37 o 
  -1  -9   8      163.13      147.54      6.88 o 
   0  -9   8      230.72      236.68      8.20 o 
   1  -9   8     6146.14     6256.20     86.89 o 
   2  -9   8     1164.64     1189.88     22.33 o 
   3  -9   8     1097.63     1114.97     21.39 o 
   4  -9   8      576.16      571.03     13.92 o 
   5  -9   8      102.23      105.16      6.23 o 
   6  -9   8       11.60       21.28      6.10 o 
   7  -9   8      395.23      417.06     12.40 o 
   8  -9   8      225.45      227.09      9.53 o 
   9  -9   8     1212.92     1219.06     32.10 o 
 -12  -8   8        1.65        9.40      5.45 o 
 -11  -8   8      444.41      453.43     16.71 o 
 -10  -8   8     1733.85     1725.69     38.07 o 
  -9  -8   8       20.15       26.39      5.16 o 
  -8  -8   8       80.28       82.83      5.60 o 
  -7  -8   8      169.39      190.80      7.94 o 
  -6  -8   8     1381.82     1432.02     25.20 o 
  -5  -8   8     2008.69     2060.87     32.29 o 
  -4  -8   8     1604.17     1702.43     23.86 o 
  -3  -8   8      162.68      190.56      7.09 o 
  -2  -8   8     3397.36     3507.08     43.77 o 
  -1  -8   8       34.68       33.09      3.34 o 
   0  -8   8     1930.68     1905.30     49.18 o 
   1  -8   8      337.42      340.43      9.78 o 
   2  -8   8       66.68       75.04      6.93 o 
   3  -8   8     4110.10     4172.02     60.50 o 
   4  -8   8      652.21      640.10     14.68 o 
   5  -8   8     1573.03     1525.11     26.80 o 
   6  -8   8      146.43      143.63     10.97 o 
   7  -8   8       68.62       64.89      7.11 o 
   8  -8   8      280.52      285.94     12.57 o 
   9  -8   8      907.72      875.60     23.76 o 
  10  -8   8        5.93        4.50      4.61 o 
 -12  -7   8      157.00      146.68     10.19 o 
 -11  -7   8      129.39      149.27     10.45 o 
 -10  -7   8        6.32       14.01      3.98 o 
  -9  -7   8       66.41       67.44      6.37 o 
  -8  -7   8      982.62      978.53     19.09 o 
  -7  -7   8     1786.14     1837.79     29.93 o 
  -6  -7   8       14.32       28.39      3.58 o 
  -5  -7   8       13.31       14.70      3.61 o 
  -4  -7   8     2001.56     2045.10     27.22 o 
  -3  -7   8     1133.72     1110.21     14.78 o 
  -2  -7   8     3049.15     3097.31     44.67 o 
  -1  -7   8     1008.40     1003.80     15.57 o 
   0  -7   8       40.13       42.14      3.23 o 
   1  -7   8      907.56      815.65     15.61 o 
   2  -7   8      131.76      131.72      6.34 o 
   3  -7   8      253.85      240.13      8.03 o 
   4  -7   8       14.54       21.14      3.58 o 
   5  -7   8     4080.39     4013.89     71.16 o 
   6  -7   8     2365.31     2314.58     37.00 o 
   7  -7   8      425.12      419.09     11.72 o 
   8  -7   8      157.74      155.36      7.52 o 
   9  -7   8        3.60        5.95      8.70 o 
  10  -7   8       36.08       33.06      5.98 o 
  11  -7   8       34.07       44.72     15.67 o 
 -13  -6   8     1110.12     1135.79     41.14 o 
 -12  -6   8       40.80       50.13      5.29 o 
 -11  -6   8     1751.36     1788.25     30.96 o 
 -10  -6   8     2692.33     2748.15     43.15 o 
  -9  -6   8      270.62      292.37      9.87 o 
  -8  -6   8     1784.12     1746.52     29.07 o 
  -7  -6   8      199.01      207.59      8.11 o 
  -6  -6   8      200.99      200.00      7.38 o 
  -5  -6   8     1423.48     1430.10     20.42 o 
  -4  -6   8     1437.64     1399.77     19.90 o 
  -3  -6   8     1154.21     1125.22     16.78 o 
  -2  -6   8       93.81      112.28      3.99 o 
  -1  -6   8     2289.24     2268.52     29.18 o 
   0  -6   8     8763.19     9121.09    120.72 o 
   1  -6   8     2566.40     2532.94     32.48 o 
   2  -6   8        1.04        5.48      2.10 o 
   3  -6   8      206.78      192.87      9.77 o 
   4  -6   8     1798.74     1766.69     28.03 o 
   5  -6   8     3939.37     4020.62     57.75 o 
   6  -6   8     1473.22     1475.63     25.34 o 
   7  -6   8      211.37      203.57      8.16 o 
   8  -6   8     1367.63     1315.07     24.07 o 
   9  -6   8      109.18      111.79      6.45 o 
  10  -6   8      949.43      940.12     24.41 o 
  11  -6   8       36.64       40.89      6.17 o 
  12  -6   8       55.65       64.77     11.23 o 
 -13  -5   8     1119.76     1155.17     32.97 o 
 -12  -5   8      145.06      147.33      7.89 o 
 -11  -5   8     1936.33     1978.94     33.52 o 
 -10  -5   8      401.57      422.82     14.68 o 
  -9  -5   8     1654.26     1572.21     27.16 o 
  -8  -5   8     1756.43     1782.22     31.30 o 
  -7  -5   8      478.72      500.87     12.06 o 
  -6  -5   8     3538.92     3607.91     51.68 o 
  -5  -5   8      588.67      563.60     10.23 o 
  -4  -5   8      216.71      203.22      6.02 o 
  -3  -5   8     1578.46     1564.13     21.23 o 
  -2  -5   8     4213.01     4212.92     44.91 o 
  -1  -5   8     3361.68     3459.22     37.43 o 
   0  -5   8     7535.79     7763.34     89.66 o 
   1  -5   8      615.97      587.18     10.14 o 
   2  -5   8     4252.33     4366.51     52.35 o 
   3  -5   8      233.65      257.30      6.45 o 
   4  -5   8      114.31       91.63      4.58 o 
   5  -5   8      230.36      225.27      6.40 o 
   6  -5   8      169.75      154.94      5.75 o 
   7  -5   8     1748.37     1742.90     29.00 o 
   8  -5   8     3318.30     3359.39     50.03 o 
   9  -5   8       10.29        7.33      4.30 o 
  10  -5   8      546.66      532.90     16.95 o 
  11  -5   8       97.80       85.83      7.57 o 
  12  -5   8       40.03       45.72      6.75 o 
 -13  -4   8       92.08       98.37      6.90 o 
 -12  -4   8       91.65       97.81      6.35 o 
 -11  -4   8       24.68       36.22      4.77 o 
 -10  -4   8      149.05      149.07      9.32 o 
  -9  -4   8     3250.59     3256.52     48.71 o 
  -8  -4   8     1663.44     1761.23     29.06 o 
  -7  -4   8     2559.18     2586.75     39.14 o 
  -6  -4   8       96.06       74.64      4.75 o 
  -5  -4   8      322.17      340.68      7.58 o 
  -4  -4   8      260.84      256.95      6.24 o 
  -3  -4   8     7122.98     7290.44     84.27 o 
  -2  -4   8     1892.18     2029.81     23.15 o 
  -1  -4   8      469.33      495.05      7.48 o 
   0  -4   8     3083.75     3165.97     34.12 o 
   1  -4   8     3236.44     3107.52     37.85 o 
   2  -4   8     4513.84     4771.51     56.42 o 
   3  -4   8     1068.94      982.65     14.66 o 
   4  -4   8      666.61      599.43     10.51 o 
   5  -4   8      162.73      148.73      5.31 o 
   6  -4   8     2329.00     2289.16     30.04 o 
   7  -4   8     1597.78     1591.35     22.73 o 
   8  -4   8       62.59       53.48      3.92 o 
   9  -4   8      173.79      175.10      9.38 o 
  10  -4   8     4429.13     4393.58    159.35 o 
  11  -4   8     1211.29     1152.48     27.75 o 
  12  -4   8       23.15       22.61      5.57 o 
  13  -4   8       45.51       47.80      6.89 o 
 -13  -3   8        3.29        3.81      3.83 o 
 -12  -3   8      264.52      256.48      9.57 o 
 -11  -3   8      824.81      806.51     17.62 o 
 -10  -3   8      135.35      146.82      8.74 o 
  -9  -3   8        2.47        2.79      3.22 o 
  -8  -3   8     1056.17     1041.96     23.65 o 
  -7  -3   8      944.22      952.30     17.96 o 
  -6  -3   8     8720.31     8981.29    119.78 o 
  -5  -3   8     1400.67     1485.03     20.31 o 
  -4  -3   8       38.51       50.97      3.22 o 
  -3  -3   8       14.71       12.53      2.10 o 
  -2  -3   8      516.03      511.77      9.78 o 
  -1  -3   8     4606.43     4484.28     46.97 o 
   0  -3   8     4920.10     4811.99     50.17 o 
   1  -3   8     2665.18     2771.18     29.84 o 
   2  -3   8     1463.03     1383.84     18.71 o 
   3  -3   8     4979.53     5046.27     59.61 o 
   4  -3   8     4609.39     4457.62     53.24 o 
   5  -3   8    10601.58    10120.64    116.02 o 
   6  -3   8     1142.81     1142.39     17.12 o 
   7  -3   8      450.10      451.66      9.55 o 
   8  -3   8      126.30      108.29      4.98 o 
   9  -3   8        2.22        8.56      3.12 o 
  10  -3   8      334.31      361.74     10.53 o 
  11  -3   8      514.52      529.96     18.10 o 
  12  -3   8     2023.25     2056.84     45.29 o 
  13  -3   8     1824.64     1939.87     41.30 o 
 -13  -2   8      257.71      265.40     10.01 o 
 -12  -2   8     1053.31      947.61     19.63 o 
 -11  -2   8      107.73      122.01      7.84 o 
 -10  -2   8       16.39       20.29      6.07 o 
  -9  -2   8      142.09      125.13      6.58 o 
  -8  -2   8        5.89       12.31      3.54 o 
  -7  -2   8      612.06      627.79     13.63 o 
  -6  -2   8     1278.19     1299.36     21.77 o 
  -5  -2   8      216.86      234.66      5.95 o 
  -4  -2   8    23636.75    24660.92    275.66 o 
  -3  -2   8     3353.98     3349.95     40.35 o 
  -2  -2   8     4246.47     4039.42     42.36 o 
  -1  -2   8     5110.06     5171.58     53.70 o 
   0  -2   8     1338.83     1348.31     15.63 o 
   1  -2   8     3542.84     3743.35     39.26 o 
   2  -2   8     2896.66     2610.88     31.97 o 
   3  -2   8     1154.80     1147.54     16.11 o 
   4  -2   8      609.45      614.67     10.50 o 
   5  -2   8       13.16       32.02      4.70 o 
   6  -2   8     6024.98     5973.60     70.40 o 
   7  -2   8     1441.59     1401.40     19.91 o 
   8  -2   8       43.53       47.41      3.38 o 
   9  -2   8      866.29      843.03     21.20 o 
  10  -2   8      767.41      721.73     19.63 o 
  11  -2   8      542.10      582.43     14.25 o 
  12  -2   8     3492.46     3716.99     55.91 o 
  13  -2   8      562.62      595.69     18.85 o 
  14  -2   8       24.37       32.72      6.28 o 
 -13  -1   8      298.94      289.68     10.97 o 
 -12  -1   8        0.69       -1.01      3.36 o 
 -11  -1   8      784.29      782.96     17.06 o 
 -10  -1   8      202.01      214.35      8.43 o 
  -9  -1   8     4129.64     4122.68     59.54 o 
  -8  -1   8     1435.11     1394.16     23.92 o 
  -7  -1   8      761.56      746.56     32.02 o 
  -6  -1   8      412.25      411.35     10.07 o 
  -5  -1   8       24.82       18.44      2.44 o 
  -4  -1   8     4722.56     4871.04     57.19 o 
  -3  -1   8     7481.80     7718.91     88.36 o 
  -2  -1   8     1340.57     1246.12     16.72 o 
  -1  -1   8     2741.02     2554.99     31.07 o 
   0  -1   8      405.56      465.29      8.42 o 
   1  -1   8     1229.74     1226.67     14.25 o 
   2  -1   8      229.52      209.13      8.22 o 
   3  -1   8      629.86      588.89      9.37 o 
   4  -1   8     8830.57     8675.34     99.27 o 
   5  -1   8     6329.50     6082.42     71.04 o 
   6  -1   8      262.47      204.33      8.87 o 
   7  -1   8     3126.20     3188.81     39.73 o 
   8  -1   8     1824.70     1798.58     38.10 o 
   9  -1   8      620.56      643.77     13.98 o 
  10  -1   8     1682.76     1700.58     28.55 o 
  11  -1   8      185.05      203.78      9.54 o 
  12  -1   8       14.65       19.03      4.37 o 
  13  -1   8       45.81       51.96      5.41 o 
  14  -1   8      978.60     1002.70     38.84 o 
 -13   0   8       50.54       50.27      5.22 o 
 -12   0   8      610.90      641.11     15.31 o 
 -11   0   8      269.96      248.72      9.04 o 
 -10   0   8     2968.59     2802.15     43.16 o 
  -9   0   8     1094.28     1093.21     20.55 o 
  -8   0   8      354.38      348.99      9.88 o 
  -7   0   8     4538.67     4388.44    106.85 o 
  -6   0   8      104.91      118.86      9.02 o 
  -5   0   8     1075.43     1049.90     23.46 o 
  -4   0   8     1132.88     1085.14     18.08 o 
  -3   0   8      188.13      223.22      6.40 o 
  -2   0   8    16875.53    17253.22    193.28 o 
  -1   0   8     6989.66     6728.58     76.95 o 
   0   0   8        2.45        8.05      1.39 o 
   1   0   8     3136.82     2870.82     30.51 o 
   2   0   8      228.72      212.58      4.15 o 
   3   0   8      524.10      469.59      6.80 o 
   4   0   8     4834.02     4518.18     47.28 o 
   5   0   8     1752.56     1838.90     21.01 o 
   6   0   8     3202.81     3212.47     34.99 o 
   7   0   8     1921.66     1909.52     22.41 o 
   8   0   8     3474.98     3577.08     93.55 o 
   9   0   8     1438.93     1532.38     25.61 o 
  10   0   8      168.89      180.48      7.44 o 
  11   0   8      290.64      274.83      9.15 o 
  12   0   8      491.24      499.64     13.24 o 
  13   0   8      119.52      128.38      9.73 o 
  14   0   8        2.87       -0.83      4.71 o 
 -13   1   8     1188.60     1232.12     29.58 o 
 -12   1   8      487.10      508.97     13.58 o 
 -11   1   8     1058.87     1048.32     20.62 o 
 -10   1   8        0.27        1.26      3.37 o 
  -9   1   8      298.53      288.15     11.77 o 
  -8   1   8      278.63      248.22      8.38 o 
  -7   1   8     6553.88     6708.29     91.14 o 
  -6   1   8     1164.64     1070.33     15.68 o 
  -5   1   8      979.55      912.94     13.79 o 
  -4   1   8      959.62     1005.37     14.53 o 
  -3   1   8      815.66      819.02     12.25 o 
  -2   1   8     1160.49     1109.53     15.29 o 
  -1   1   8     3807.69     3827.34     45.13 o 
   0   1   8    22175.04    22645.10    226.42 o 
   1   1   8     2384.90     2174.38     23.49 o 
   2   1   8     1262.67     1126.53     13.20 o 
   3   1   8      473.04      556.57      7.75 o 
   4   1   8     1008.74      992.53     12.36 o 
   5   1   8      536.89      570.08      8.13 o 
   6   1   8     5669.21     5865.57     68.54 o 
   7   1   8       14.28       19.21      2.22 o 
   8   1   8      906.93      846.39     21.37 o 
   9   1   8      352.99      369.54      9.27 o 
  10   1   8     3540.36     3674.69     66.20 o 
  11   1   8     1673.27     1720.51     32.42 o 
  12   1   8      862.73      916.93     24.50 o 
  13   1   8      622.94      598.21     19.32 o 
  14   1   8       68.32       59.93     13.10 o 
 -13   2   8       67.25       79.98      7.67 o 
 -12   2   8      228.79      240.43     11.60 o 
 -11   2   8        1.87        9.74      4.68 o 
 -10   2   8     1419.45     1432.82     25.58 o 
  -9   2   8     1502.68     1491.31     25.73 o 
  -8   2   8       21.62       15.82      3.53 o 
  -7   2   8       75.23       58.21      4.48 o 
  -6   2   8      762.90      746.78     37.16 o 
  -5   2   8    13106.13    13431.02    152.25 o 
  -4   2   8     3138.74     3094.18     33.59 o 
  -3   2   8     1421.33     1513.08     17.58 o 
  -2   2   8     1853.91     2088.04     23.01 o 
  -1   2   8       18.47       28.83      2.85 o 
   0   2   8        6.06        7.70      1.68 o 
   2   2   8     1217.23     1360.26     15.74 o 
   3   2   8     5440.69     5044.77     52.21 o 
   4   2   8     8298.54     8897.83     90.60 o 
   5   2   8     1250.79     1415.60     16.63 o 
   6   2   8     1548.43     1752.17     20.35 o 
   7   2   8       42.80       54.47      3.86 o 
   8   2   8     1337.31     1413.95     26.27 o 
   9   2   8     6244.69     6580.91     77.62 o 
  10   2   8     1753.50     1846.76     30.52 o 
  11   2   8       71.28       70.29      6.90 o 
  12   2   8      483.37      510.22     17.26 o 
  13   2   8      100.02      101.18     18.25 o 
  14   2   8      424.23      414.90     16.44 o 
  15   2   8      213.71      232.54     12.90 o 
 -12   3   8      988.52      989.21     29.31 o 
 -11   3   8      958.23      956.36     24.18 o 
 -10   3   8     2312.30     2408.14     47.39 o 
  -9   3   8     1662.30     1616.21     28.63 o 
  -8   3   8     1094.90     1101.09     32.11 o 
  -7   3   8      153.18      196.85      7.34 o 
  -6   3   8       92.97       95.63      4.33 o 
  -5   3   8     1527.36     1400.99     17.22 o 
  -4   3   8     1182.12     1165.65     14.58 o 
  -3   3   8     6081.29     6095.19     63.17 o 
  -2   3   8    10115.58    10317.46    104.78 o 
  -1   3   8     1422.38     1541.87     17.46 o 
   0   3   8       42.27       42.27      2.23 o 
   1   3   8     4682.74     5044.29     52.20 o 
   2   3   8     2805.45     2803.11     29.94 o 
   3   3   8     7467.95     7306.06     74.61 o 
   4   3   8     3031.06     2897.67     31.18 o 
   5   3   8     3198.21     3025.58     32.56 o 
   6   3   8     1965.19     2037.06     23.19 o 
   7   3   8      362.46      311.52      6.02 o 
   8   3   8       31.63       53.84      2.84 o 
   9   3   8     2334.08     2377.05     36.90 o 
  10   3   8       27.66       45.49      4.76 o 
  11   3   8     2990.25     3153.62     48.18 o 
  12   3   8      738.67      708.72     20.83 o 
  13   3   8       18.03       20.26      8.03 o 
  14   3   8        0.41        0.47      5.22 o 
  15   3   8      326.75      326.07     15.23 o 
 -12   4   8      310.31      321.53     13.26 o 
 -11   4   8       45.64       48.52      6.53 o 
 -10   4   8       23.91       35.68      5.80 o 
  -9   4   8      846.64      871.66     24.43 o 
  -8   4   8      500.90      525.25     16.00 o 
  -7   4   8     1337.20     1360.27     23.20 o 
  -6   4   8      326.92      346.74      9.95 o 
  -5   4   8      405.94      407.20      8.71 o 
  -4   4   8     5468.88     5559.64     58.43 o 
  -3   4   8    13054.01    13548.42    137.10 o 
  -2   4   8      582.03      556.03      8.07 o 
  -1   4   8      131.19      182.59      4.14 o 
   0   4   8      712.25      564.54      7.91 o 
   1   4   8     1920.59     1961.85     21.73 o 
   2   4   8     2254.36     2420.06     26.15 o 
   3   4   8     3465.32     3262.54     34.67 o 
   4   4   8     1894.30     1938.48     23.57 o 
   5   4   8     1575.97     1330.55     15.85 o 
   6   4   8     4712.30     4883.98     51.34 o 
   7   4   8      200.84      202.11      6.75 o 
   8   4   8     1081.38     1068.96     16.28 o 
   9   4   8        8.03       10.06      3.66 o 
  10   4   8      131.50      133.10      7.10 o 
  11   4   8      575.34      594.50     14.62 o 
  12   4   8       13.45       17.28      4.42 o 
  13   4   8     1432.80     1501.41     35.00 o 
  14   4   8     1411.72     1448.57     34.83 o 
  15   4   8      884.31      796.46     29.04 o 
 -12   5   8       12.99       19.04      5.31 o 
 -11   5   8     2746.93     2846.72     55.34 o 
 -10   5   8     1458.11     1410.66     31.96 o 
  -9   5   8      130.48      117.91      8.23 o 
  -8   5   8      127.79      135.01      8.45 o 
  -7   5   8       68.30       75.06      6.55 o 
  -6   5   8     2085.03     2159.29     33.42 o 
  -5   5   8    11380.08    11785.52    213.70 o 
  -4   5   8     2421.83     2403.52     27.19 o 
  -3   5   8     2740.51     2849.71     31.35 o 
  -2   5   8      128.97      107.67      3.84 o 
  -1   5   8     4627.14     4633.79     48.70 o 
   0   5   8    11630.89    12230.27    123.72 o 
   1   5   8      783.61      695.59      9.40 o 
   2   5   8      238.02      219.17      4.39 o 
   3   5   8     2080.04     1927.78     21.50 o 
   4   5   8        0.44        6.27      2.01 o 
   5   5   8       58.61       48.57      3.12 o 
   6   5   8     1063.54     1013.84     15.24 o 
   7   5   8     3772.17     3779.54     53.75 o 
   8   5   8     9585.75     9829.81    114.77 o 
   9   5   8     1896.80     1842.20     30.39 o 
  10   5   8     1497.35     1501.14     26.36 o 
  11   5   8        0.95       -0.60      3.62 o 
  12   5   8      121.05      118.98      7.52 o 
  13   5   8     1204.40     1241.07     29.83 o 
  14   5   8      544.51      504.19     18.20 o 
  15   5   8       20.74       23.80      7.11 o 
 -11   6   8     2060.37     2088.93     43.50 o 
 -10   6   8       33.70       52.57      6.33 o 
  -9   6   8     2831.26     2936.56     55.86 o 
  -8   6   8     2313.45     2362.68     46.03 o 
  -7   6   8      754.34      721.04     19.62 o 
  -6   6   8     1516.53     1552.75     44.93 o 
  -5   6   8     2279.41     2341.80     43.39 o 
  -4   6   8     2829.87     2893.70     36.50 o 
  -3   6   8      154.98      197.53      4.93 o 
  -2   6   8       27.32       41.51      2.42 o 
  -1   6   8      249.66      221.94      4.76 o 
   0   6   8        8.40        9.45      1.66 o 
   1   6   8     4385.91     4222.80     44.65 o 
   2   6   8    22540.68    23002.38    249.39 o 
   3   6   8     4611.37     4784.33     57.08 o 
   4   6   8        1.80       15.52      7.56 o 
   5   6   8        2.85       10.37      3.09 o 
   6   6   8        2.42       10.54      2.38 o 
   7   6   8     2063.86     1912.55     72.25 o 
   8   6   8     6689.43     6876.48     82.01 o 
   9   6   8      779.87      718.71     15.72 o 
  10   6   8     2211.76     2172.78     35.52 o 
  11   6   8      233.16      255.84      9.64 o 
  12   6   8      137.32      148.25      7.92 o 
  13   6   8      133.42      137.37     11.08 o 
  14   6   8       10.31       14.89      6.27 o 
 -11   7   8      189.68      215.09     11.47 o 
 -10   7   8      102.09      103.14      8.14 o 
  -9   7   8      762.16      754.10     21.00 o 
  -8   7   8       15.00        5.65      4.29 o 
  -7   7   8      675.20      668.48     18.79 o 
  -6   7   8     4951.81     5181.87     63.18 o 
  -5   7   8     4547.42     4669.01     66.12 o 
  -4   7   8      290.75      269.92      7.22 o 
  -3   7   8       80.13      102.60      9.08 o 
  -2   7   8        6.27        8.89      2.28 o 
  -1   7   8     2114.52     2091.09     31.49 o 
   0   7   8     2732.10     2527.08     28.20 o 
   1   7   8     1161.68     1054.01     13.45 o 
   2   7   8      267.75      307.96      6.90 o 
   3   7   8       67.88       76.64      7.44 o 
   4   7   8     1807.10     1736.64     23.71 o 
   5   7   8     1982.94     1963.98     26.45 o 
   6   7   8       15.32       10.33      2.50 o 
   7   7   8       91.46       61.06      3.94 o 
   8   7   8        9.77       21.12      5.35 o 
   9   7   8     1454.35     1364.99     24.55 o 
  10   7   8     1393.28     1397.39     31.75 o 
  11   7   8       92.30       95.55      6.59 o 
  12   7   8     1167.75     1190.22     23.84 o 
  13   7   8      423.80      419.87     23.86 o 
  14   7   8      108.63      114.26      7.62 o 
 -10   8   8       24.73       30.14      7.43 o 
  -9   8   8       21.63       18.51      5.11 o 
  -8   8   8      242.73      230.78     11.52 o 
  -7   8   8     3314.59     3296.00     60.91 o 
  -6   8   8     5461.40     5699.54     69.24 o 
  -5   8   8      359.33      392.32      9.24 o 
  -4   8   8       46.22       48.59      3.67 o 
  -3   8   8      421.22      414.46      8.94 o 
  -2   8   8       77.11       94.54      5.51 o 
  -1   8   8      787.20      780.71     22.47 o 
   0   8   8     2156.27     2184.48     28.42 o 
   1   8   8     2160.76     2117.62     32.69 o 
   2   8   8     2877.13     2875.35     36.35 o 
   3   8   8     2107.23     2151.09     28.56 o 
   4   8   8       98.97      106.43      4.82 o 
   5   8   8      397.96      407.94     11.56 o 
   6   8   8        2.13        7.51      2.63 o 
   7   8   8     3417.98     3520.55     44.74 o 
   8   8   8      238.97      245.59      7.19 o 
   9   8   8      296.60      274.95      9.57 o 
  10   8   8      213.21      194.45      8.68 o 
  11   8   8      287.33      296.63     12.90 o 
  12   8   8     2736.21     2690.72     44.04 o 
  13   8   8     3091.96     2993.11     76.82 o 
  14   8   8       75.53       73.42      6.96 o 
  -9   9   8       26.46       23.56      5.96 o 
  -8   9   8      265.41      240.26     11.69 o 
  -7   9   8      908.89      927.22     23.75 o 
  -6   9   8      761.28      745.75     14.07 o 
  -5   9   8      140.39      129.95      5.82 o 
  -4   9   8     3202.09     3188.79     41.14 o 
  -3   9   8     1243.52     1242.88     19.06 o 
  -2   9   8      244.85      229.55      6.94 o 
  -1   9   8        0.24        7.00      2.62 o 
   0   9   8        0.02        1.61      2.77 o 
   1   9   8     1062.38     1044.51     19.21 o 
   2   9   8     1448.86     1386.31     23.69 o 
   3   9   8      904.90      888.21     20.08 o 
   4   9   8     1265.45     1218.57     18.42 o 
   5   9   8     1253.14     1228.42     18.69 o 
   6   9   8     7326.00     7210.36    216.17 o 
   7   9   8     2989.44     2939.09     65.16 o 
   8   9   8      200.98      184.89      8.22 o 
   9   9   8      237.46      229.49      8.97 o 
  10   9   8        0.87        9.16      3.93 o 
  11   9   8        0.55        9.48      4.10 o 
  12   9   8      851.97      836.76     32.61 o 
  13   9   8      281.75      297.80     11.97 o 
  14   9   8     2196.58     2142.17     47.37 o 
  -9  10   8      621.20      612.67     19.22 o 
  -8  10   8       54.00       65.45      8.14 o 
  -7  10   8       43.38       48.50      6.60 o 
  -6  10   8      115.40      133.37      6.21 o 
  -5  10   8      260.15      241.93      7.48 o 
  -4  10   8      610.95      606.23     16.94 o 
  -3  10   8      326.80      305.70     13.24 o 
  -2  10   8      820.77      793.20     19.52 o 
  -1  10   8     8992.37     9293.40    127.21 o 
   0  10   8      791.00      797.33     16.76 o 
   1  10   8      299.33      281.90      9.09 o 
   2  10   8      377.15      366.09     10.36 o 
   3  10   8       20.04       15.86      3.43 o 
   4  10   8      568.81      549.50     13.28 o 
   5  10   8     1210.38     1201.68     22.07 o 
   6  10   8       74.84       76.28      4.90 o 
   7  10   8      650.20      648.37     12.80 o 
   8  10   8      818.56      802.18     17.62 o 
   9  10   8     1767.70     1772.24     31.16 o 
  10  10   8        7.47        6.03      4.09 o 
  11  10   8       33.67       36.06      5.62 o 
  12  10   8      359.48      338.53     16.29 o 
  13  10   8     1059.46     1080.66     23.93 o 
  -8  11   8     1330.69     1423.59     33.00 o 
  -7  11   8     1560.69     1489.15     33.70 o 
  -6  11   8     1277.53     1249.55     20.54 o 
  -5  11   8      192.45      186.23      7.01 o 
  -4  11   8      220.70      209.16      7.17 o 
  -3  11   8       49.79       36.72      4.84 o 
  -2  11   8     1814.29     1744.40     30.04 o 
  -1  11   8     2598.41     2620.39     41.61 o 
   0  11   8      186.23      183.75      8.27 o 
   1  11   8     4028.39     4057.13     59.97 o 
   2  11   8        0.68        2.59      3.43 o 
   3  11   8        1.73        5.77      4.12 o 
   4  11   8      237.16      254.25      9.24 o 
   5  11   8      891.20      909.98     18.68 o 
   6  11   8     5369.40     5337.74     76.87 o 
   7  11   8     1824.81     1795.81     26.65 o 
   8  11   8       19.40       19.89      5.43 o 
   9  11   8       48.95       56.23      5.61 o 
  10  11   8        0.82        3.22      4.09 o 
  11  11   8     1209.60     1172.36     24.44 o 
  12  11   8     1021.90     1010.99     22.67 o 
  13  11   8       17.75       19.63      5.60 o 
  -7  12   8      610.19      626.41     24.29 o 
  -6  12   8      139.85      118.42      6.03 o 
  -5  12   8      327.16      311.62     10.82 o 
  -4  12   8        8.15        6.74      3.74 o 
  -3  12   8      102.07      112.01      6.72 o 
  -2  12   8      879.91      852.00     18.39 o 
  -1  12   8        4.00        3.44      3.58 o 
   0  12   8     1783.09     1753.35     30.75 o 
   1  12   8     2016.05     2045.75     34.46 o 
   2  12   8      155.54      157.51      7.73 o 
   3  12   8      196.05      178.17      8.19 o 
   4  12   8      961.20      946.45     19.91 o 
   5  12   8       42.92       39.72      4.93 o 
   6  12   8     2291.87     2242.29     37.31 o 
   7  12   8       22.99       31.10      5.08 o 
   8  12   8      924.81      920.78     25.31 o 
   9  12   8      677.84      593.05     19.54 o 
  10  12   8      858.10      861.30     20.02 o 
  11  12   8      572.34      594.26     16.54 o 
  12  12   8      124.89      151.57      9.35 o 
  -5  13   8       71.19       63.76      5.73 o 
  -4  13   8      193.38      202.49      9.04 o 
  -3  13   8      234.85      226.61      9.44 o 
  -2  13   8        5.78       11.37      4.05 o 
  -1  13   8      411.77      404.97     12.36 o 
   0  13   8       20.93       33.00      4.95 o 
   1  13   8      108.31      118.16      7.23 o 
   2  13   8       43.30       47.48      6.18 o 
   3  13   8     3534.13     3620.82     56.06 o 
   4  13   8      757.77      739.82     17.56 o 
   5  13   8       11.53        5.87      4.21 o 
   6  13   8        6.55       11.59      4.20 o 
   7  13   8      105.60       82.43      6.29 o 
   8  13   8        5.44        5.24      6.82 o 
   9  13   8      286.89      248.41     13.21 o 
  10  13   8       61.80       58.01      8.31 o 
  11  13   8      932.59      954.07     42.38 o 
  -4  14   8      253.89      251.10     10.57 o 
  -3  14   8     1752.96     1750.09     32.20 o 
  -2  14   8     1083.66     1085.68     22.89 o 
  -1  14   8        3.40        9.73      4.12 o 
   0  14   8       82.09       76.71      6.47 o 
   1  14   8      269.95      298.04     11.11 o 
   2  14   8      100.61       79.85      7.04 o 
   3  14   8      831.75      815.74     19.17 o 
   4  14   8      204.00      184.03      9.51 o 
   5  14   8     1722.80     1718.05     31.63 o 
   6  14   8     1885.17     1835.83     41.51 o 
   7  14   8      298.21      328.38     13.65 o 
   8  14   8      153.67      170.22     10.95 o 
   9  14   8      113.87      110.58      9.45 o 
  10  14   8      871.85      835.74     25.49 o 
  -2  15   8       26.58       35.49     10.55 o 
  -1  15   8      873.30      924.76     21.11 o 
   0  15   8      452.65      429.52     13.82 o 
   1  15   8      114.08       98.53      8.67 o 
   2  15   8       70.72       59.02      6.50 o 
   3  15   8       77.64       64.24      6.33 o 
   4  15   8      834.66      852.43     20.34 o 
   5  15   8     1350.24     1313.98     26.77 o 
   6  15   8      440.96      427.37     13.74 o 
   7  15   8        1.87        1.12      4.09 o 
   8  15   8      417.31      419.42     22.55 o 
   3  16   8      573.18      556.27     16.47 o 
   4  16   8       20.48       26.97      5.63 o 
  -4 -13   9      555.31      621.11     28.49 o 
  -2 -13   9      780.71      770.43     30.48 o 
  -1 -13   9        7.57       10.60      4.41 o 
   0 -13   9      489.30      487.37     13.91 o 
   1 -13   9       11.62       13.31      4.54 o 
   2 -13   9      211.41      207.39      9.72 o 
  -4 -12   9      511.50      510.62     24.40 o 
  -3 -12   9       48.38       85.82     10.37 o 
  -2 -12   9       21.78       17.49      5.35 o 
  -1 -12   9     1186.19     1206.62     23.41 o 
   0 -12   9     1118.21     1130.24     22.63 o 
   1 -12   9       92.48       91.58      6.65 o 
   2 -12   9       20.32       14.78      4.21 o 
   3 -12   9       62.45       71.44      6.16 o 
   4 -12   9      371.95      329.60     14.04 o 
  -9 -11   9      382.51      372.00     20.62 o 
  -8 -11   9      762.44      752.00     30.09 o 
  -7 -11   9        0.28        3.71      7.40 o 
  -6 -11   9     1040.57     1072.15     34.72 o 
  -5 -11   9      479.19      474.29     15.37 o 
  -4 -11   9      131.18      141.60     17.21 o 
  -3 -11   9     1767.07     1831.39     52.84 o 
  -2 -11   9     2482.23     2554.79     40.39 o 
  -1 -11   9       40.75       39.78      5.18 o 
   0 -11   9      349.41      336.09     11.39 o 
   1 -11   9       93.65      110.94      6.80 o 
   2 -11   9      974.84      971.85     20.61 o 
   3 -11   9     1339.35     1272.73     24.73 o 
   4 -11   9        3.60       -0.93      3.93 o 
   5 -11   9      599.42      590.14     15.60 o 
   6 -11   9      634.94      653.53     24.27 o 
 -10 -10   9      103.77      108.12     11.58 o 
  -9 -10   9     2235.83     2270.45     48.97 o 
  -8 -10   9      496.60      521.85     24.94 o 
  -7 -10   9      347.92      373.45     23.48 o 
  -6 -10   9      317.72      351.56     12.73 o 
  -5 -10   9      109.40      117.93      6.63 o 
  -4 -10   9      385.50      383.02     13.36 o 
  -3 -10   9     1897.26     1929.83     38.93 o 
  -2 -10   9     1095.09     1126.66     25.59 o 
  -1 -10   9     3438.36     3540.03     52.90 o 
   0 -10   9     2068.35     2066.91     34.01 o 
   1 -10   9     2289.82     2188.68     35.74 o 
   2 -10   9     1645.04     1677.17     29.57 o 
   3 -10   9       72.23       81.04     12.10 o 
   4 -10   9      976.43      957.58     24.43 o 
   5 -10   9      368.93      365.38     14.01 o 
   6 -10   9      103.42       98.28      6.85 o 
   7 -10   9      148.12      146.91      8.27 o 
 -11  -9   9       82.27       81.82      8.38 o 
 -10  -9   9       67.90       76.77      8.18 o 
  -9  -9   9        4.55        7.33      8.25 o 
  -8  -9   9      138.38      144.22      7.51 o 
  -7  -9   9     3057.09     3188.95     49.59 o 
  -6  -9   9     2401.17     2335.59     44.91 o 
  -5  -9   9      257.88      285.35      9.37 o 
  -4  -9   9       31.40       28.79      4.14 o 
  -3  -9   9      391.35      405.64     11.01 o 
  -2  -9   9       79.86       90.59      9.41 o 
  -1  -9   9     1074.02     1106.77     24.87 o 
   0  -9   9      435.30      460.14     14.69 o 
   1  -9   9      339.93      345.44     10.43 o 
   2  -9   9     1740.77     1714.46     29.44 o 
   3  -9   9     1308.94     1292.09     24.15 o 
   4  -9   9      253.07      242.80     10.90 o 
   5  -9   9      370.37      353.00     11.51 o 
   6  -9   9      182.93      188.63      8.61 o 
   7  -9   9      343.51      350.72     11.49 o 
   8  -9   9      472.45      456.26     13.48 o 
   9  -9   9      927.12      947.47     25.70 o 
 -11  -8   9      728.38      756.84     22.49 o 
 -10  -8   9      284.45      286.25     10.34 o 
  -9  -8   9       84.50       88.39      6.12 o 
  -8  -8   9      188.75      205.09      8.31 o 
  -7  -8   9      803.25      777.64     16.57 o 
  -6  -8   9     2316.42     2348.61     36.67 o 
  -5  -8   9       19.58       30.57      4.85 o 
  -4  -8   9     7920.98     8380.01    137.31 o 
  -3  -8   9      140.71      132.97      6.90 o 
  -2  -8   9       57.77       70.38      4.22 o 
  -1  -8   9        2.97        1.78      2.72 o 
   0  -8   9      294.45      260.92     10.99 o 
   1  -8   9     2274.96     2414.87     45.43 o 
   2  -8   9     3568.40     3698.75     66.23 o 
   3  -8   9       49.23       51.99      9.86 o 
   4  -8   9     1093.26     1100.47     21.05 o 
   5  -8   9      802.06      745.31     21.28 o 
   6  -8   9      711.68      690.02     16.30 o 
   7  -8   9      919.51      908.39     19.25 o 
   8  -8   9      464.96      464.76     16.16 o 
   9  -8   9      728.73      730.23     17.60 o 
  10  -8   9      463.30      476.98     17.94 o 
 -12  -7   9      281.40      298.78     24.34 o 
 -11  -7   9      153.63      165.82      8.33 o 
 -10  -7   9      243.11      256.53     11.81 o 
  -9  -7   9      942.93      928.35     19.12 o 
  -8  -7   9        0.67       -3.08      3.08 o 
  -7  -7   9      142.56      159.10      7.23 o 
  -6  -7   9       69.05       64.70      4.89 o 
  -5  -7   9      644.21      712.59     14.68 o 
  -4  -7   9     1257.79     1281.44     23.44 o 
  -3  -7   9      248.24      286.05      7.50 o 
  -2  -7   9     1635.39     1637.85     22.85 o 
  -1  -7   9      341.29      328.73      7.86 o 
   0  -7   9      606.82      571.36     12.48 o 
   1  -7   9     1471.97     1510.57     21.55 o 
   2  -7   9       52.88       61.60      4.11 o 
   3  -7   9     2265.13     2244.47     35.17 o 
   4  -7   9     6612.88     6713.35     92.84 o 
   5  -7   9     1211.99     1157.45     21.83 o 
   6  -7   9      178.96      180.24      9.46 o 
   7  -7   9     1330.60     1309.61     24.35 o 
   8  -7   9      470.51      465.85     12.77 o 
   9  -7   9       72.38       70.53      5.92 o 
  10  -7   9        1.25        4.21      4.28 o 
 -12  -6   9      472.97      461.92     13.42 o 
 -11  -6   9       96.87      104.95      6.81 o 
 -10  -6   9      392.32      372.70     16.71 o 
  -9  -6   9       14.17       11.14      3.97 o 
  -8  -6   9      272.00      277.09      9.71 o 
  -7  -6   9     1014.36      979.58     20.68 o 
  -6  -6   9      335.03      361.98     10.05 o 
  -5  -6   9       15.18       13.45      2.99 o 
  -4  -6   9       34.21       41.86      3.23 o 
  -3  -6   9     2105.81     1984.10     23.68 o 
  -2  -6   9     4842.34     5077.49     60.65 o 
  -1  -6   9     1229.64     1332.92     22.30 o 
   0  -6   9      247.86      214.28      7.87 o 
   1  -6   9      606.91      586.57     12.39 o 
   2  -6   9       72.34       77.76      4.12 o 
   3  -6   9      142.52      150.64      5.46 o 
   4  -6   9       21.79       27.81      3.58 o 
   5  -6   9        1.07       -1.30      3.12 o 
   6  -6   9     3265.89     3233.02     48.32 o 
   7  -6   9     3033.12     3060.49     46.78 o 
   8  -6   9      463.08      476.78     12.79 o 
   9  -6   9        4.49        8.73      3.69 o 
  10  -6   9        1.37        8.40      4.14 o 
  11  -6   9      437.90      445.64     24.85 o 
 -12  -5   9     1169.62     1144.83     23.13 o 
 -11  -5   9        5.96        6.56      4.08 o 
 -10  -5   9     1577.85     1591.07     28.12 o 
  -9  -5   9      887.42      893.19     18.49 o 
  -8  -5   9     1078.82     1090.75     20.54 o 
  -7  -5   9     4840.33     5030.79     81.00 o 
  -6  -5   9       36.00       47.04      4.36 o 
  -5  -5   9        4.96        6.41      2.72 o 
  -4  -5   9      581.00      517.25     21.34 o 
  -3  -5   9       57.56       45.64      2.94 o 
  -2  -5   9      955.02      980.71     12.98 o 
  -1  -5   9      453.67      420.67      8.41 o 
   0  -5   9     4820.49     4837.51     57.65 o 
   1  -5   9     3330.92     3363.85     47.48 o 
   2  -5   9      159.73      158.46      5.26 o 
   3  -5   9     1162.80     1083.21     16.38 o 
   4  -5   9      184.47      172.67      5.81 o 
   5  -5   9      112.31      112.65      5.07 o 
   6  -5   9     5465.60     5494.84     66.46 o 
   7  -5   9      603.43      576.47     13.49 o 
   8  -5   9      738.41      730.36     16.09 o 
   9  -5   9     1066.63     1095.95     21.08 o 
  10  -5   9      435.52      435.73     15.28 o 
  11  -5   9      177.91      190.75     16.70 o 
  12  -5   9      520.24      532.54     23.76 o 
 -13  -4   9      120.41      123.99      9.38 o 
 -12  -4   9      469.12      473.28     13.36 o 
 -11  -4   9     1362.26     1324.95     25.06 o 
 -10  -4   9      878.41      881.01     18.49 o 
  -9  -4   9      592.00      589.18     14.01 o 
  -8  -4   9      695.15      674.84     20.16 o 
  -7  -4   9      100.00      105.38      5.85 o 
  -6  -4   9      551.08      570.54     23.22 o 
  -5  -4   9     4404.82     4397.11    107.81 o 
  -4  -4   9        5.48        8.30      2.51 o 
  -3  -4   9      198.79      220.07      9.63 o 
  -2  -4   9       79.22      118.59      4.49 o 
  -1  -4   9     2315.92     2443.90     27.24 o 
   0  -4   9     1880.31     1921.33     24.93 o 
   1  -4   9      770.74      731.57     11.78 o 
   2  -4   9     1729.35     1565.50     21.32 o 
   3  -4   9     3732.61     3603.32     44.04 o 
   4  -4   9      414.37      442.69      8.98 o 
   5  -4   9     1328.55     1281.71     33.66 o 
   6  -4   9      393.25      392.12      8.65 o 
   7  -4   9      740.76      708.48     12.88 o 
   8  -4   9     3539.60     3505.47     44.56 o 
   9  -4   9     2332.51     2368.88     57.83 o 
  10  -4   9      185.56      183.53     10.28 o 
  11  -4   9      558.28      521.79     17.12 o 
  12  -4   9      132.86      140.26     10.28 o 
 -13  -3   9      890.18      907.17     19.94 o 
 -12  -3   9      455.92      475.47     15.94 o 
 -11  -3   9      240.05      235.69      9.35 o 
 -10  -3   9      755.11      737.93     16.38 o 
  -9  -3   9      138.59      118.28      6.76 o 
  -8  -3   9     1184.26     1227.16     22.19 o 
  -7  -3   9     1883.64     1804.12     37.44 o 
  -6  -3   9       12.88        9.96      3.45 o 
  -5  -3   9     1488.71     1397.88     47.69 o 
  -4  -3   9     1083.81     1126.08     16.34 o 
  -3  -3   9     1201.93     1159.76     16.61 o 
  -2  -3   9     6735.46     6692.93     69.18 o 
  -1  -3   9      628.01      646.63     10.11 o 
   0  -3   9      462.58      452.91      6.93 o 
   1  -3   9      275.46      249.84      5.80 o 
   2  -3   9     3600.05     3556.95     42.99 o 
   3  -3   9     1525.83     1398.46     19.33 o 
   4  -3   9      448.63      399.19      8.09 o 
   5  -3   9      507.68      481.07      9.44 o 
   6  -3   9      604.69      602.72     22.70 o 
   7  -3   9      691.51      650.82     16.82 o 
   8  -3   9      101.41       90.53      4.63 o 
   9  -3   9      325.18      308.17      8.21 o 
  10  -3   9      610.44      607.04     14.42 o 
  11  -3   9     4465.00     4540.66     87.51 o 
  12  -3   9      919.13      913.66     24.02 o 
  13  -3   9        1.47       -3.76      3.76 o 
 -13  -2   9     1463.59     1506.19     27.98 o 
 -12  -2   9      309.91      298.93     10.59 o 
 -11  -2   9     1280.71     1219.56     23.40 o 
 -10  -2   9       80.40       76.14      6.79 o 
  -9  -2   9      870.80      906.27     18.13 o 
  -8  -2   9     3625.60     3675.87     53.82 o 
  -7  -2   9     2839.91     2752.66     41.34 o 
  -6  -2   9     6817.38     6616.01    230.98 o 
  -5  -2   9     7276.45     7593.69     88.03 o 
  -4  -2   9      511.07      479.38      9.02 o 
  -3  -2   9     4128.27     3962.65     47.47 o 
  -2  -2   9     2518.80     2512.01     27.44 o 
  -1  -2   9       22.45       33.94      3.99 o 
   0  -2   9     6777.60     7109.76     73.12 o 
   1  -2   9        1.32        8.92      2.69 o 
   2  -2   9     1306.45     1253.44     17.27 o 
   3  -2   9      126.57      163.63      5.08 o 
   4  -2   9     4235.25     4301.94     51.51 o 
   5  -2   9     7837.47     7878.59     91.24 o 
   6  -2   9     5235.38     5270.55     62.77 o 
   7  -2   9      436.41      382.43     15.73 o 
   8  -2   9      965.75      963.04     18.00 o 
   9  -2   9     1193.28     1186.85     21.57 o 
  10  -2   9      326.77      338.90     10.14 o 
  11  -2   9     1915.32     1986.01     66.32 o 
  12  -2   9        0.18       -1.02      5.02 o 
  13  -2   9     1824.83     1898.73     68.23 o 
 -13  -1   9      223.92      226.99      9.64 o 
 -12  -1   9     1507.34     1503.41     27.36 o 
 -11  -1   9     2420.74     2348.62     38.13 o 
 -10  -1   9      512.30      480.06     15.34 o 
  -9  -1   9       44.94       45.50      4.69 o 
  -8  -1   9       28.08       52.75      4.66 o 
  -7  -1   9      239.68      222.11      7.94 o 
  -6  -1   9      109.13      132.65      9.41 o 
  -5  -1   9     1232.23     1220.32     17.49 o 
  -4  -1   9      180.85      206.09      6.52 o 
  -3  -1   9     6555.69     6420.77     74.45 o 
  -2  -1   9      762.64      702.88     11.01 o 
  -1  -1   9    13264.23    13223.08    149.14 o 
   0  -1   9     4607.48     4703.23     48.91 o 
   1  -1   9     1062.29     1056.24     12.92 o 
   2  -1   9     4994.89     5216.30     54.20 o 
   3  -1   9     2637.01     2604.85     32.10 o 
   4  -1   9      537.73      463.20     10.20 o 
   5  -1   9     4812.81     4839.34     57.58 o 
   6  -1   9      222.02      243.97      6.66 o 
   7  -1   9     4010.75     3887.83    121.05 o 
   8  -1   9     1423.72     1467.77     21.37 o 
   9  -1   9       27.93       26.43      3.89 o 
  10  -1   9       47.82       60.64      5.82 o 
  11  -1   9      449.54      473.42     12.43 o 
  12  -1   9      764.94      759.22     24.78 o 
  13  -1   9     1097.31     1170.74     45.95 o 
  14  -1   9        8.12       11.54      8.87 o 
 -13   0   9       10.26       12.38      4.05 o 
 -12   0   9       18.32       16.79      4.17 o 
 -11   0   9      935.28      914.06     19.01 o 
 -10   0   9       78.29       82.55      7.12 o 
  -9   0   9     3897.64     3951.71     57.68 o 
  -8   0   9     2180.85     2151.93     34.21 o 
  -7   0   9      755.06      649.37     13.86 o 
  -6   0   9      254.63      212.57     14.31 o 
  -5   0   9      292.63      299.79      6.99 o 
  -4   0   9     4836.97     4882.40     57.67 o 
  -3   0   9     4593.98     4477.49     53.10 o 
  -2   0   9     4345.56     4295.32     50.69 o 
  -1   0   9     4003.35     4112.52     56.68 o 
   0   0   9     2807.70     2802.50     30.02 o 
   1   0   9      150.46      104.37      3.01 o 
   2   0   9    11785.24    12267.05    124.00 o 
   3   0   9     6449.53     6671.19     68.70 o 
   4   0   9      341.40      386.24      8.99 o 
   5   0   9     1090.10      985.53     14.57 o 
   6   0   9      498.70      464.11      8.86 o 
   7   0   9     2029.90     2188.84     41.21 o 
   8   0   9     1083.79     1105.92     16.98 o 
   9   0   9     3321.82     3406.27     54.30 o 
  10   0   9     1409.94     1438.21     32.65 o 
  11   0   9      292.18      334.96     11.03 o 
  12   0   9       97.31      101.66      8.02 o 
  13   0   9      106.31      124.02      9.43 o 
  14   0   9        1.09        6.67      6.01 o 
 -13   1   9       15.22       21.53      6.32 o 
 -12   1   9       16.54       12.32      3.94 o 
 -11   1   9        6.86        9.20      3.78 o 
 -10   1   9       76.68       74.29      6.47 o 
  -9   1   9     2788.01     2879.58     43.85 o 
  -8   1   9      524.43      452.93     11.57 o 
  -7   1   9     6833.98     6879.45     93.82 o 
  -6   1   9     1877.42     1889.37     25.16 o 
  -5   1   9        4.46       14.87      2.75 o 
  -4   1   9     1756.30     1858.24     24.09 o 
  -3   1   9     3926.96     3666.49     43.99 o 
  -2   1   9     1756.90     1766.63     22.72 o 
  -1   1   9     8365.59     8194.01     93.47 o 
   0   1   9       56.78       42.32      2.16 o 
   1   1   9      248.48      258.27      4.67 o 
   2   1   9     1625.70     1703.00     19.22 o 
   3   1   9      264.47      271.86      4.95 o 
   4   1   9     7275.22     7329.01     75.31 o 
   5   1   9     4470.55     4725.95     49.73 o 
   6   1   9      683.09      685.53      9.76 o 
   7   1   9      104.38      112.91      4.76 o 
   8   1   9      369.04      370.80      9.53 o 
   9   1   9     5955.92     6258.99     86.03 o 
  10   1   9     5818.55     5903.62    171.83 o 
  11   1   9        0.26        3.52      4.86 o 
  12   1   9      343.19      331.45     13.81 o 
  13   1   9       85.20       86.14      8.22 o 
  14   1   9        5.29       -5.15      5.15 o 
 -12   2   9      325.41      349.81     17.28 o 
 -11   2   9      841.33      850.47     22.97 o 
 -10   2   9      976.61      980.79     29.96 o 
  -9   2   9      107.67      117.01      6.56 o 
  -8   2   9        0.06        3.46      4.02 o 
  -7   2   9     5050.18     4964.04     99.88 o 
  -6   2   9      503.73      495.10      9.52 o 
  -5   2   9      502.45      453.84      8.83 o 
  -4   2   9      199.07      228.84      5.87 o 
  -3   2   9       32.79       29.69      3.64 o 
  -2   2   9        6.68       19.49      5.77 o 
  -1   2   9       78.71       93.37      3.81 o 
   0   2   9        4.50        8.61      1.34 o 
   1   2   9    18398.16    18487.83    185.40 o 
   2   2   9    20345.07    20622.94    206.72 o 
   3   2   9    10841.90    10902.56    110.50 o 
   4   2   9     6746.88     7377.22     75.64 o 
   5   2   9      613.77      595.38      8.60 o 
   6   2   9     1076.83     1232.34     15.34 o 
   7   2   9      553.60      527.58      8.58 o 
   8   2   9        5.40        9.40      2.43 o 
   9   2   9      645.61      676.00     12.13 o 
  10   2   9       14.15       15.11      5.24 o 
  11   2   9     4947.77     5068.80    168.29 o 
  12   2   9     1200.67     1171.67     44.79 o 
  13   2   9      269.57      288.37     13.63 o 
  14   2   9      182.59      200.26     12.29 o 
 -12   3   9      460.55      470.96     16.36 o 
 -11   3   9      731.79      717.69     20.66 o 
 -10   3   9      304.40      339.31     13.26 o 
  -9   3   9        5.41        5.49      3.96 o 
  -8   3   9       82.02       79.11      5.33 o 
  -7   3   9      303.93      296.55      9.07 o 
  -6   3   9       12.67       29.04      9.55 o 
  -5   3   9     1309.84     1322.68     18.83 o 
  -4   3   9    10770.41    10724.11    122.39 o 
  -3   3   9      763.29      711.16      9.99 o 
  -2   3   9      247.05      189.11      4.41 o 
  -1   3   9     1214.31     1358.92     16.03 o 
   0   3   9      488.29      576.93      8.13 o 
   2   3   9    10814.56    11010.04    111.44 o 
   3   3   9     1560.76     1401.52     21.45 o 
   4   3   9     3665.79     3508.97     37.40 o 
   5   3   9      534.86      588.57      8.44 o 
   6   3   9     1182.73     1215.13     15.12 o 
   7   3   9      962.44     1009.37     14.71 o 
   8   3   9      253.36      238.73      6.80 o 
   9   3   9     4033.56     4326.98     70.28 o 
  10   3   9     1451.05     1371.97     34.79 o 
  11   3   9     1199.60     1181.76     52.42 o 
  12   3   9       29.80       53.72      6.88 o 
  13   3   9      345.91      336.18     14.44 o 
  14   3   9      524.10      530.08     18.69 o 
 -12   4   9      177.96      184.95     10.54 o 
 -11   4   9      495.02      452.30     15.87 o 
 -10   4   9     1789.95     1774.23     37.88 o 
  -9   4   9      611.90      639.43     21.57 o 
  -8   4   9       68.61       75.98      6.82 o 
  -7   4   9      372.91      356.48      9.96 o 
  -6   4   9        6.37       12.15      4.47 o 
  -5   4   9     4431.65     4375.91     95.84 o 
  -4   4   9     4329.70     4467.60     64.23 o 
  -3   4   9     1133.25     1189.03     14.87 o 
  -2   4   9     4793.16     4760.72     50.22 o 
  -1   4   9     2593.26     2698.38     29.42 o 
   0   4   9      406.41      388.21      6.22 o 
   1   4   9        7.22       29.09      4.40 o 
   2   4   9        8.84       12.48      1.61 o 
   3   4   9     8891.01     9211.40     93.77 o 
   4   4   9     3464.28     3260.68     42.71 o 
   5   4   9       30.70       42.01      2.39 o 
   6   4   9     4302.63     3970.17     48.46 o 
   7   4   9      701.67      764.42     12.78 o 
   8   4   9     1131.41     1264.52     23.30 o 
   9   4   9     5748.58     5909.85     83.61 o 
  10   4   9       19.42       21.44      4.25 o 
  11   4   9        4.53        1.99      3.45 o 
  12   4   9      979.09      975.65     25.97 o 
  13   4   9      601.57      601.69     19.66 o 
  14   4   9      617.19      616.39     20.49 o 
  15   4   9      275.12      284.72     30.20 o 
 -11   5   9      213.30      236.01     12.02 o 
 -10   5   9        9.97        9.92      5.11 o 
  -9   5   9      258.14      254.69     11.51 o 
  -8   5   9     1253.45     1294.52     29.09 o 
  -7   5   9      636.12      653.60     18.36 o 
  -6   5   9     5439.87     5645.71     78.08 o 
  -5   5   9      211.42      212.12      6.23 o 
  -4   5   9        8.66       12.13      2.02 o 
  -3   5   9     1513.72     1607.94     20.98 o 
  -2   5   9     1326.03     1262.03     15.71 o 
  -1   5   9      289.68      298.82      5.74 o 
   0   5   9     3776.35     3757.57     40.12 o 
   1   5   9     4057.19     4077.07     43.19 o 
   2   5   9      133.96      118.41      4.09 o 
   3   5   9      412.85      378.95      6.21 o 
   4   5   9      551.18      505.83      9.11 o 
   5   5   9     5654.79     5619.16     66.86 o 
   6   5   9     4865.45     5033.41     60.70 o 
   7   5   9     3601.66     3601.18     51.78 o 
   8   5   9       96.33       98.20      5.36 o 
   9   5   9      176.32      130.49      8.67 o 
  10   5   9      161.23      167.06      7.41 o 
  11   5   9       78.07       65.70      5.58 o 
  12   5   9       39.50       41.06      5.49 o 
  13   5   9       76.93       76.60      6.50 o 
  14   5   9      451.10      410.28     16.69 o 
 -11   6   9       13.80       16.93      6.92 o 
 -10   6   9     1105.32     1082.29     34.39 o 
  -9   6   9        7.67        8.43      4.86 o 
  -8   6   9       13.66       31.75     11.41 o 
  -7   6   9       47.83       54.05      6.53 o 
  -6   6   9        8.30       12.07      5.66 o 
  -5   6   9     1294.54     1289.24     22.32 o 
  -4   6   9     1427.40     1444.03     21.06 o 
  -3   6   9        4.62       10.22      2.17 o 
  -2   6   9       33.01       42.24      2.98 o 
  -1   6   9       19.87       28.97      3.13 o 
   0   6   9    11921.90    12046.63    122.35 o 
   1   6   9    14701.19    15306.04    154.71 o 
   2   6   9        4.93       12.12      1.93 o 
   3   6   9     1773.41     1754.08     23.38 o 
   4   6   9      541.87      541.73      9.75 o 
   5   6   9     3060.03     2852.34     36.16 o 
   6   6   9     4156.50     4213.48     51.58 o 
   7   6   9      143.87      144.22      5.65 o 
   8   6   9     6541.50     6512.16     78.25 o 
   9   6   9     3964.67     4068.59     59.86 o 
  10   6   9      196.22      201.79     10.12 o 
  11   6   9        7.70        6.40      3.50 o 
  12   6   9       15.15       19.41      4.36 o 
  13   6   9      210.53      213.78     11.07 o 
  14   6   9     1345.21     1320.91     33.28 o 
 -10   7   9      507.13      504.70     17.49 o 
  -9   7   9      418.72      397.61     14.84 o 
  -8   7   9      583.95      580.06     17.64 o 
  -7   7   9     1326.59     1334.83     30.08 o 
  -6   7   9     1335.36     1426.67     24.90 o 
  -5   7   9      979.72      993.24     18.98 o 
  -4   7   9      193.22      202.29      6.34 o 
  -3   7   9     1592.26     1561.98     21.99 o 
  -2   7   9     1003.13      990.42     15.25 o 
  -1   7   9      682.21      622.29     10.40 o 
   0   7   9     1845.86     1775.91     20.87 o 
   1   7   9      826.98      908.53     12.17 o 
   2   7   9     4570.59     4617.23     55.84 o 
   3   7   9     3597.56     3613.18     44.77 o 
   4   7   9      222.92      221.97      6.37 o 
   5   7   9       55.93       71.07      3.77 o 
   6   7   9      242.45      214.83      6.50 o 
   7   7   9     1909.37     1875.49     26.21 o 
   8   7   9     1273.14     1258.57     20.16 o 
   9   7   9      838.90      925.45     19.17 o 
  10   7   9      481.82      496.07     16.51 o 
  11   7   9      328.05      354.23     11.73 o 
  12   7   9      193.87      167.15     13.98 o 
  13   7   9      123.18      128.89      7.92 o 
  14   7   9      176.93      171.96      9.20 o 
 -10   8   9       75.38       89.57      8.32 o 
  -9   8   9       75.41       78.06      7.65 o 
  -8   8   9     1495.36     1492.51     33.54 o 
  -7   8   9     1459.55     1462.61     32.49 o 
  -6   8   9        5.56        9.43      3.61 o 
  -5   8   9     1056.81     1110.68     19.39 o 
  -4   8   9      413.58      423.01      9.53 o 
  -3   8   9      960.21      945.17     15.28 o 
  -2   8   9     4621.91     4672.73     56.88 o 
  -1   8   9      608.51      603.31     11.03 o 
   0   8   9     1644.28     1660.08     25.96 o 
   1   8   9      340.31      304.70      9.94 o 
   2   8   9     1858.55     1796.93     59.26 o 
   3   8   9     1496.65     1422.52     45.32 o 
   4   8   9       28.55       24.43      3.00 o 
   5   8   9     4254.08     4100.59     51.00 o 
   6   8   9     3104.58     3073.69     45.65 o 
   7   8   9      581.34      581.94     11.58 o 
   8   8   9      813.23      751.65     13.74 o 
   9   8   9       73.91       87.49      5.81 o 
  10   8   9      228.01      214.23     11.46 o 
  11   8   9     1583.85     1534.36     28.31 o 
  12   8   9        4.80       -1.67      4.05 o 
  13   8   9      727.76      696.78     17.77 o 
  14   8   9      615.66      540.88     19.39 o 
  -9   9   9      285.71      281.56     12.58 o 
  -8   9   9      905.50      903.70     24.00 o 
  -7   9   9       34.79       34.69      6.63 o 
  -6   9   9     2351.35     2402.18     38.15 o 
  -5   9   9     1216.91     1236.97     19.64 o 
  -4   9   9       40.61       42.30      3.86 o 
  -3   9   9      926.63      947.65     15.77 o 
  -2   9   9       72.66       74.39      4.28 o 
  -1   9   9     3709.83     3669.56     84.51 o 
   0   9   9     5523.63     5465.83     77.16 o 
   1   9   9     1043.86     1026.42     19.13 o 
   2   9   9      236.85      230.96     14.88 o 
   3   9   9      204.37      173.44      6.63 o 
   4   9   9     4119.64     4172.79     52.00 o 
   5   9   9     6647.79     6676.67     80.10 o 
   6   9   9       76.03       72.30      4.74 o 
   7   9   9      366.54      332.87      8.70 o 
   8   9   9      607.64      597.09     12.15 o 
   9   9   9       73.28       84.04      6.19 o 
  10   9   9       50.43       52.67      5.41 o 
  11   9   9      677.39      722.76     26.12 o 
  12   9   9      938.60      939.74     39.22 o 
  13   9   9     4232.93     4334.50     99.53 o 
  14   9   9     1488.15     1454.51     41.07 o 
  -8  10   9      392.39      411.26     15.66 o 
  -7  10   9      763.03      765.61     21.74 o 
  -6  10   9     2112.82     2084.55     34.55 o 
  -5  10   9      278.68      264.80      8.00 o 
  -4  10   9      976.96      937.95     16.32 o 
  -3  10   9     6816.38     7020.47     84.05 o 
  -2  10   9        6.93       27.04     13.22 o 
  -1  10   9      864.13      880.45     18.15 o 
   0  10   9      177.72      177.92      8.53 o 
   1  10   9     1098.38     1090.46     20.68 o 
   2  10   9      647.58      630.88     14.38 o 
   3  10   9      308.53      296.77      9.67 o 
   4  10   9       54.03       49.37      4.87 o 
   5  10   9      101.76       92.09      4.95 o 
   6  10   9     3344.45     3211.37     73.98 o 
   7  10   9     4396.04     4395.64     59.00 o 
   8  10   9     1710.63     1632.77     24.68 o 
   9  10   9       26.14       31.70      5.05 o 
  10  10   9      502.81      432.52     13.04 o 
  11  10   9       14.99       11.98      4.74 o 
  12  10   9      817.26      825.28     19.79 o 
  13  10   9     1639.67     1631.68     37.70 o 
  -7  11   9        4.48        8.72      5.20 o 
  -6  11   9      206.42      211.44      8.91 o 
  -5  11   9        6.33        1.94      2.86 o 
  -4  11   9      124.82      122.93      6.89 o 
  -3  11   9     1357.13     1313.73     24.60 o 
  -2  11   9      777.40      742.25     16.88 o 
  -1  11   9     4197.00     4241.91     62.98 o 
   0  11   9     3572.10     3655.53     70.05 o 
   1  11   9      495.73      500.79     13.11 o 
   2  11   9     1006.82      917.53     18.94 o 
   3  11   9      922.24      893.87     21.72 o 
   4  11   9     1909.77     1872.89     31.88 o 
   5  11   9       18.80       13.12      4.04 o 
   6  11   9     1823.26     1785.20     31.02 o 
   7  11   9       30.01       38.88      4.17 o 
   8  11   9        3.81        4.58      4.19 o 
   9  11   9      283.16      276.24     10.55 o 
  10  11   9     1472.06     1534.38     34.78 o 
  11  11   9      163.68      142.34      8.49 o 
  12  11   9       21.83       18.86      5.77 o 
  -6  12   9      828.45      771.19     21.99 o 
  -5  12   9       10.45       10.87      5.29 o 
  -4  12   9        7.18       12.53      4.13 o 
  -3  12   9      202.93      201.92      8.68 o 
  -2  12   9     1160.70     1132.30     22.61 o 
  -1  12   9     2858.66     2828.55     45.14 o 
   0  12   9        0.62        0.70      3.64 o 
   1  12   9      405.09      389.21     11.82 o 
   2  12   9     1492.26     1492.74     27.34 o 
   3  12   9      949.91      941.96     22.14 o 
   4  12   9     2597.49     2528.51     41.22 o 
   5  12   9      976.62      986.37     20.50 o 
   6  12   9       87.36       91.37      6.40 o 
   7  12   9      565.55      570.09     18.60 o 
   8  12   9        6.10       13.19      6.38 o 
   9  12   9       27.46       31.77      6.30 o 
  10  12   9      124.18      106.15      7.60 o 
  11  12   9      633.55      629.26     23.21 o 
  12  12   9     2163.48     2008.96     37.00 o 
  -5  13   9      961.01      945.85     29.96 o 
  -4  13   9      286.74      257.74     10.36 o 
  -3  13   9      132.23      127.41      7.36 o 
  -2  13   9      879.89      885.02     19.76 o 
  -1  13   9      415.51      416.14     12.82 o 
   0  13   9      553.91      535.56     17.47 o 
   1  13   9      961.91      950.15     26.77 o 
   2  13   9      326.78      345.11     13.79 o 
   3  13   9      130.33      113.75      9.43 o 
   4  13   9       56.31       56.13     11.72 o 
   5  13   9      669.28      660.67     16.30 o 
   6  13   9      222.57      224.85      9.67 o 
   7  13   9      180.54      185.28      8.80 o 
   8  13   9       17.48       16.48      5.85 o 
   9  13   9      175.16      166.56     11.48 o 
  10  13   9      620.84      570.75     20.45 o 
  11  13   9     1446.55     1401.18     36.04 o 
  -3  14   9       44.95       43.58      5.93 o 
  -2  14   9      165.28      175.33      9.13 o 
  -1  14   9        3.09        7.78      4.43 o 
   0  14   9      312.05      294.35     11.24 o 
   1  14   9       75.51       62.92      6.51 o 
   2  14   9       45.85       46.03      9.87 o 
   3  14   9      186.15      151.74      8.72 o 
   4  14   9     6193.56     6272.62     91.71 o 
   5  14   9     1337.30     1309.59     26.37 o 
   6  14   9       11.07       19.08      6.75 o 
   7  14   9       33.18       37.68      5.49 o 
   8  14   9       85.30       66.83      7.87 o 
   9  14   9      409.09      392.83     24.42 o 
  -1  15   9      382.31      413.69     13.44 o 
   0  15   9      214.30      232.52     16.75 o 
   1  15   9       39.94       35.31      5.66 o 
   2  15   9        0.02       -4.42      4.42 o 
   3  15   9      534.79      545.87     16.00 o 
   4  15   9      772.62      786.27     19.50 o 
   5  15   9      180.12      183.31     12.58 o 
   6  15   9     1773.27     1783.54     33.43 o 
   7  15   9      284.84      273.27     11.23 o 
   8  15   9      340.61      337.36     15.73 o 
  -3 -13  10      289.05      296.74     19.18 o 
  -2 -13  10      476.00      549.57     20.57 o 
  -1 -13  10       61.50       57.37      7.40 o 
   0 -13  10      218.37      251.71     12.86 o 
  -4 -12  10       12.45       13.61      5.55 o 
  -3 -12  10      564.13      578.21     18.16 o 
  -2 -12  10     1021.52     1001.55     25.81 o 
  -1 -12  10        1.26       -4.21     10.77 o 
   0 -12  10      507.92      549.24     14.72 o 
   1 -12  10       22.87       24.78      5.11 o 
   2 -12  10       77.93       69.44      6.61 o 
   3 -12  10      755.34      766.09     21.87 o 
  -6 -11  10        1.28        2.79      5.57 o 
  -5 -11  10        5.23       12.22      6.58 o 
  -4 -11  10     1599.54     1701.11     36.17 o 
  -3 -11  10      119.41      127.80     10.48 o 
  -2 -11  10       13.45       17.10      6.22 o 
  -1 -11  10      582.30      587.20     18.59 o 
   0 -11  10     2120.13     2213.23     36.73 o 
   1 -11  10      944.64      877.66     19.00 o 
   2 -11  10      183.46      196.48      8.88 o 
   3 -11  10        0.48        4.87      3.93 o 
   4 -11  10      245.94      221.94      9.89 o 
   5 -11  10      286.10      317.21     11.49 o 
  -8 -10  10     2474.39     2610.57     74.12 o 
  -7 -10  10      705.45      733.31     19.99 o 
  -6 -10  10      193.84      201.69     12.74 o 
  -5 -10  10     2426.01     2463.90     56.33 o 
  -4 -10  10      909.24      918.64     32.27 o 
  -3 -10  10      602.16      619.70     18.15 o 
  -2 -10  10      884.87      889.03     22.66 o 
  -1 -10  10      795.31      788.10     17.01 o 
   0 -10  10      365.03      377.58     12.74 o 
   1 -10  10     1017.81     1042.45     29.08 o 
   2 -10  10      408.38      399.44     14.70 o 
   3 -10  10      514.61      524.35     14.10 o 
   4 -10  10      132.86      127.31      7.38 o 
   5 -10  10      110.64       99.91      6.78 o 
   6 -10  10      339.17      307.98     11.24 o 
   7 -10  10        1.40        1.62      5.43 o 
 -10  -9  10       67.49       66.25      7.85 o 
  -9  -9  10      819.56      849.22     18.62 o 
  -8  -9  10     3675.31     3878.52     57.87 o 
  -7  -9  10      282.87      297.12     12.21 o 
  -6  -9  10       27.10       53.83      6.40 o 
  -5  -9  10       15.01       18.09      4.07 o 
  -4  -9  10      169.87      174.80      7.69 o 
  -3  -9  10     1163.55     1206.64     22.12 o 
  -2  -9  10      615.35      631.90     17.77 o 
  -1  -9  10      307.95      303.02      9.49 o 
   0  -9  10       15.57       14.02      3.78 o 
   1  -9  10     1290.62     1261.24     23.27 o 
   2  -9  10      782.58      827.17     17.69 o 
   3  -9  10     1003.85      954.87     19.59 o 
   4  -9  10       17.35       21.44      4.73 o 
   5  -9  10      256.65      253.90      9.66 o 
   6  -9  10       91.31      100.09      6.81 o 
   7  -9  10       28.47       28.23      5.09 o 
   8  -9  10      464.14      458.18     13.62 o 
 -11  -8  10      584.78      659.80     32.94 o 
 -10  -8  10      271.39      285.39     12.91 o 
  -9  -8  10      203.88      216.60     10.14 o 
  -8  -8  10      404.12      444.67     12.35 o 
  -7  -8  10      266.20      241.66      8.94 o 
  -6  -8  10     4294.86     4394.85     80.43 o 
  -5  -8  10     2890.41     3016.46     56.29 o 
  -4  -8  10        0.00        2.12      3.59 o 
  -3  -8  10       17.77       20.64      3.80 o 
  -2  -8  10        5.44       10.22      3.62 o 
  -1  -8  10      807.43      819.52     21.48 o 
   0  -8  10     4619.93     4687.49     57.69 o 
   1  -8  10      824.55      776.52     16.79 o 
   2  -8  10      330.17      319.62     18.37 o 
   3  -8  10       61.54       67.71      5.29 o 
   4  -8  10     1505.94     1488.05     26.46 o 
   5  -8  10     1368.55     1326.68     24.67 o 
   6  -8  10      637.22      655.25     15.74 o 
   7  -8  10       27.69       26.65      4.79 o 
   8  -8  10       43.80       50.14      6.76 o 
   9  -8  10       34.34       31.83      5.13 o 
 -11  -7  10     2311.08     2391.89     39.83 o 
 -10  -7  10       99.06      100.23      6.91 o 
  -9  -7  10      712.28      708.37     16.28 o 
  -8  -7  10      402.31      383.48     11.06 o 
  -7  -7  10      164.43      168.51      7.91 o 
  -6  -7  10     2318.04     2396.50     42.99 o 
  -5  -7  10      282.25      309.59      8.14 o 
  -4  -7  10     4017.53     4113.92     58.83 o 
  -3  -7  10     3637.50     3846.66     67.24 o 
  -2  -7  10     1090.71     1059.92     19.53 o 
  -1  -7  10     3179.54     3156.49     72.48 o 
   0  -7  10     2587.48     2796.60     36.32 o 
   1  -7  10      377.24      351.64      9.56 o 
   2  -7  10     2251.32     2289.03     43.59 o 
   3  -7  10     1987.69     1915.63     31.20 o 
   4  -7  10      170.74      167.60      7.59 o 
   5  -7  10      514.70      494.60     12.97 o 
   6  -7  10      171.95      184.69      8.18 o 
   7  -7  10     3073.49     3000.06     46.68 o 
   8  -7  10      513.05      470.37     13.12 o 
   9  -7  10       79.10       77.92      6.29 o 
  10  -7  10       24.14       17.02      4.94 o 
 -12  -6  10       27.93       32.84      5.22 o 
 -11  -6  10       21.22       16.60      4.37 o 
 -10  -6  10     2632.93     2738.62     43.53 o 
  -9  -6  10     2381.30     2418.65     47.72 o 
  -8  -6  10      688.78      693.98     15.73 o 
  -7  -6  10       91.35       82.55      5.54 o 
  -6  -6  10     1749.41     1771.61     29.12 o 
  -5  -6  10        0.12        0.39      2.58 o 
  -4  -6  10     8044.29     8266.80     96.47 o 
  -3  -6  10      763.67      727.50     26.59 o 
  -2  -6  10       17.97       12.92      3.50 o 
  -1  -6  10     3512.85     3555.92     44.11 o 
   0  -6  10      142.96      178.92      5.89 o 
   1  -6  10      186.08      177.22      6.02 o 
   2  -6  10     2315.16     2261.81     34.47 o 
   3  -6  10      692.93      669.95     13.15 o 
   4  -6  10     2075.35     2102.60     28.62 o 
   5  -6  10     2751.49     2772.78     42.39 o 
   6  -6  10     1544.82     1545.47     26.92 o 
   7  -6  10     3689.22     3566.31     53.30 o 
   8  -6  10        1.39        6.21      4.80 o 
   9  -6  10     1295.59     1278.28     24.15 o 
  10  -6  10        2.89       14.44      5.01 o 
  11  -6  10      129.18      135.01      9.36 o 
 -12  -5  10      103.94      110.72     10.95 o 
 -11  -5  10      307.96      302.52     11.24 o 
 -10  -5  10      328.71      318.42     11.02 o 
  -9  -5  10     1348.86     1429.76     26.55 o 
  -8  -5  10      156.93      159.95      9.99 o 
  -7  -5  10      807.13      789.04     16.50 o 
  -6  -5  10       41.20       46.22      4.35 o 
  -5  -5  10      108.16      105.28      5.11 o 
  -4  -5  10      195.81      199.62      8.01 o 
  -3  -5  10      539.43      501.96     10.66 o 
  -2  -5  10     2531.45     2497.60     37.24 o 
  -1  -5  10     6493.51     6569.01    130.88 o 
   0  -5  10     1453.87     1372.86     40.54 o 
   1  -5  10       10.70       15.79      2.77 o 
   2  -5  10     2038.09     1938.90     33.45 o 
   3  -5  10        2.54        6.70      2.44 o 
   4  -5  10     2897.24     2834.85     69.41 o 
   5  -5  10     2425.84     2376.32     31.72 o 
   6  -5  10      861.89      853.27     14.78 o 
   7  -5  10      621.89      603.30     14.29 o 
   8  -5  10     1538.57     1530.94     32.44 o 
   9  -5  10      773.90      788.24     17.28 o 
  10  -5  10       74.51       59.69      6.45 o 
  11  -5  10      136.34      130.36     17.63 o 
  12  -5  10      284.32      272.81     15.43 o 
 -12  -4  10      852.85      844.08     19.03 o 
 -11  -4  10        1.01        6.82      3.96 o 
 -10  -4  10       16.31       24.11      4.29 o 
  -9  -4  10        4.21        0.69      3.54 o 
  -8  -4  10      236.87      258.37      9.04 o 
  -7  -4  10     7372.26     7340.06    100.53 o 
  -6  -4  10      693.86      693.68     18.77 o 
  -5  -4  10     3026.79     3051.86     44.38 o 
  -4  -4  10       62.59       62.97      9.37 o 
  -3  -4  10      762.02      793.39     16.09 o 
  -2  -4  10      119.98      125.87      5.04 o 
  -1  -4  10     1754.65     1727.96     23.05 o 
   0  -4  10      312.21      315.29      7.01 o 
   1  -4  10     8852.46     8723.33    100.85 o 
   2  -4  10     2061.44     2121.25     27.65 o 
   3  -4  10      219.01      223.86      6.28 o 
   4  -4  10      119.88      123.34      5.13 o 
   5  -4  10      106.79       78.65      4.11 o 
   6  -4  10     1504.22     1432.93     21.12 o 
   7  -4  10     1270.97     1276.20     19.59 o 
   8  -4  10      215.78      208.08      7.31 o 
   9  -4  10     1719.25     1688.24     37.68 o 
  10  -4  10     1592.47     1555.59     34.22 o 
  11  -4  10     1602.72     1682.02     70.33 o 
  12  -4  10     1228.67     1270.50     52.90 o 
 -12  -3  10       93.69       87.72      6.78 o 
 -11  -3  10      190.90      196.38      8.76 o 
 -10  -3  10      530.73      537.45     13.61 o 
  -9  -3  10      491.71      501.62     12.87 o 
  -8  -3  10      970.64      899.66     19.42 o 
  -7  -3  10      313.42      293.57      9.05 o 
  -6  -3  10     1916.99     1792.07     28.95 o 
  -5  -3  10     1949.13     1940.28     25.99 o 
  -4  -3  10     2685.53     2688.33     62.46 o 
  -3  -3  10       67.86       53.62      4.32 o 
  -2  -3  10     1200.92     1245.34     17.62 o 
  -1  -3  10      486.26      499.89      7.71 o 
   0  -3  10     1538.17     1539.90     20.74 o 
   1  -3  10      342.30      295.67      7.15 o 
   2  -3  10      165.00      140.90      7.76 o 
   3  -3  10     4538.84     4452.25     53.46 o 
   4  -3  10     2530.84     2354.16     30.51 o 
   5  -3  10      231.51      216.23     10.71 o 
   6  -3  10      769.51      701.39     12.47 o 
   7  -3  10      105.69       91.40      4.58 o 
   8  -3  10        5.10        8.67      3.51 o 
   9  -3  10     3640.12     3683.29     54.13 o 
  10  -3  10     1253.62     1262.69     23.44 o 
  11  -3  10      952.99      901.38     23.37 o 
  12  -3  10       15.98       19.19      5.04 o 
  13  -3  10      693.28      733.88     21.25 o 
 -12  -2  10      572.56      544.84     14.69 o 
 -11  -2  10     1340.03     1328.60     24.95 o 
 -10  -2  10     1023.60      970.96     19.50 o 
  -9  -2  10     2704.36     2625.59     41.20 o 
  -8  -2  10      187.59      225.15      8.36 o 
  -7  -2  10     3437.95     3405.59     50.08 o 
  -6  -2  10     1418.34     1419.67     23.99 o 
  -5  -2  10       26.17       29.64      3.18 o 
  -4  -2  10      296.23      278.76      7.00 o 
  -3  -2  10        3.01        6.59      2.33 o 
  -2  -2  10     6244.11     6464.28     76.18 o 
  -1  -2  10      910.82      864.14     11.23 o 
   0  -2  10     3136.66     3038.85     33.16 o 
   1  -2  10      368.58      367.76      9.24 o 
   2  -2  10      870.21      840.54     12.79 o 
   3  -2  10     6908.48     6821.27     79.31 o 
   4  -2  10     4814.34     4631.63     55.55 o 
   5  -2  10      108.30      129.17      5.64 o 
   6  -2  10     2512.90     2411.65     31.40 o 
   7  -2  10        0.24        1.81      2.42 o 
   8  -2  10      713.90      704.26     12.99 o 
   9  -2  10        4.90        6.26      2.79 o 
  10  -2  10        0.18        3.81      3.26 o 
  11  -2  10     1841.07     1935.54     32.70 o 
  12  -2  10     3180.11     3310.60     51.14 o 
  13  -2  10      148.42      154.71     10.82 o 
 -12  -1  10       92.80       81.04      6.31 o 
 -11  -1  10      740.07      730.19     16.86 o 
 -10  -1  10        6.28       11.47      3.91 o 
  -9  -1  10      149.96      132.40      6.93 o 
  -8  -1  10     2270.53     2346.34     36.96 o 
  -7  -1  10     1247.42     1300.21     22.80 o 
  -6  -1  10      663.56      574.34     12.89 o 
  -5  -1  10     1766.28     1691.50     51.35 o 
  -4  -1  10      671.44      692.28     11.62 o 
  -3  -1  10     2196.26     2066.08     30.26 o 
  -2  -1  10    10985.90    11354.37    140.78 o 
  -1  -1  10     1381.00     1375.14     18.54 o 
   0  -1  10     2699.37     2842.44     34.63 o 
   1  -1  10      343.26      317.95      6.29 o 
   2  -1  10      824.34      829.35     10.75 o 
   3  -1  10      924.20      913.08     13.62 o 
   4  -1  10     1710.04     1835.87     24.24 o 
   5  -1  10     5939.63     5936.19     69.86 o 
   6  -1  10     2503.02     2522.42     32.43 o 
   7  -1  10       12.86       23.68      3.66 o 
   8  -1  10     1764.93     1805.59     25.38 o 
   9  -1  10      309.85      306.82     10.75 o 
  10  -1  10      113.04      129.08      6.72 o 
  11  -1  10     1956.97     2008.30     33.28 o 
  12  -1  10      190.48      171.23      8.22 o 
  13  -1  10      201.15      228.13     12.28 o 
  14  -1  10     1000.97      979.61     39.26 o 
 -12   0  10       88.18       90.07      6.29 o 
 -11   0  10      506.78      502.09     13.69 o 
 -10   0  10     3828.16     3824.56     56.95 o 
  -9   0  10      803.99      807.46     17.13 o 
  -8   0  10       36.34       41.21      4.65 o 
  -7   0  10      282.57      279.79      8.90 o 
  -6   0  10       64.20       67.74      5.98 o 
  -5   0  10     3169.98     3172.55     69.37 o 
  -4   0  10     3606.89     3664.05     44.52 o 
  -3   0  10        4.64        9.23      3.69 o 
  -2   0  10       10.74       13.99      3.36 o 
  -1   0  10        0.60        3.46      2.47 o 
   0   0  10     9139.95     9029.14     91.97 o 
   1   0  10      707.88      728.80      9.63 o 
   2   0  10       57.60       37.18      2.08 o 
   3   0  10      734.10      708.39      9.57 o 
   4   0  10       85.41       76.67      4.04 o 
   5   0  10      113.70      128.00      6.88 o 
   6   0  10        4.68       10.58      2.47 o 
   7   0  10     2538.96     2394.81     55.23 o 
   8   0  10     5255.75     5446.80     65.57 o 
   9   0  10     1310.81     1402.17     24.28 o 
  10   0  10      202.91      197.30      7.83 o 
  11   0  10       72.25       70.80      5.26 o 
  12   0  10      275.28      262.85     12.39 o 
  13   0  10      482.17      504.95     30.09 o 
  14   0  10      678.44      697.66     41.11 o 
 -12   1  10        1.57        3.73      3.56 o 
 -11   1  10     2404.32     2479.82     40.12 o 
 -10   1  10     1424.42     1445.20     32.17 o 
  -9   1  10     1294.50     1260.87     23.13 o 
  -8   1  10     1398.32     1400.99     25.93 o 
  -7   1  10     2298.44     2199.45     42.59 o 
  -6   1  10        5.84       21.10      8.75 o 
  -5   1  10     2352.40     2287.99     50.88 o 
  -4   1  10     1111.10     1059.09     16.89 o 
  -3   1  10     4759.19     4948.67     58.53 o 
  -2   1  10     1469.50     1496.22     20.23 o 
  -1   1  10       38.82       31.55      3.79 o 
   0   1  10      624.97      523.77      8.37 o 
   1   1  10     1742.63     1969.46     21.89 o 
   2   1  10     8531.37     8533.86     87.10 o 
   3   1  10     7047.13     6923.17     71.45 o 
   4   1  10       10.50        6.92      1.60 o 
   5   1  10        1.64        4.24      1.78 o 
   6   1  10       20.76       36.60      3.64 o 
   7   1  10      726.29      678.55     19.49 o 
   8   1  10     1260.61     1335.73     19.68 o 
   9   1  10      592.63      612.84     13.56 o 
  10   1  10     1131.34     1219.05     22.41 o 
  11   1  10      494.21      525.11     19.56 o 
  12   1  10       11.07       16.30      5.42 o 
  13   1  10      400.26      394.36     15.56 o 
  14   1  10        0.30        1.24      5.46 o 
 -12   2  10       95.77      102.36     17.21 o 
 -11   2  10      515.42      527.51     17.26 o 
 -10   2  10        0.67        4.75      3.72 o 
  -9   2  10     1197.20     1120.34     21.42 o 
  -8   2  10     3182.01     3143.52     46.95 o 
  -7   2  10     2287.87     2205.35     34.39 o 
  -6   2  10     2571.97     2661.22     39.92 o 
  -5   2  10     1224.95     1226.92     58.26 o 
  -4   2  10     4061.66     4218.87     50.91 o 
  -3   2  10     8023.40     8007.08     92.24 o 
  -2   2  10     3923.51     4181.93     49.84 o 
  -1   2  10     1441.58     1291.69     17.68 o 
   0   2  10     7074.92     7248.26     74.41 o 
   1   2  10     2247.10     2215.64     27.69 o 
   2   2  10    10865.06    11005.84    111.58 o 
   3   2  10        2.04       18.09      3.03 o 
   4   2  10        1.77       13.81      3.24 o 
   5   2  10     4784.77     5070.71     53.33 o 
   6   2  10      370.31      374.08      8.41 o 
   7   2  10     1605.17     1670.52     35.30 o 
   8   2  10      135.45      115.34      5.03 o 
   9   2  10     1456.88     1502.31     32.83 o 
  10   2  10     5203.57     5392.03     95.91 o 
  11   2  10     2993.51     3176.72     61.08 o 
  12   2  10     1818.13     1868.99     40.77 o 
  13   2  10      858.12      886.82     32.21 o 
  14   2  10       51.42       74.15      8.43 o 
 -12   3  10     1569.73     1632.34     36.60 o 
 -11   3  10     1114.02     1136.51     29.59 o 
 -10   3  10      332.55      332.82     13.50 o 
  -9   3  10      427.48      432.71     11.70 o 
  -8   3  10       20.91       22.59      4.07 o 
  -7   3  10      772.35      784.40     16.11 o 
  -6   3  10     7353.21     7900.12     92.22 o 
  -5   3  10     1982.20     1993.75     26.57 o 
  -4   3  10      442.02      393.45      9.86 o 
  -3   3  10     1524.77     1479.57     22.11 o 
  -2   3  10      208.97      191.33      5.34 o 
  -1   3  10     1030.02     1128.69     15.89 o 
   0   3  10     3567.16     3550.02     37.77 o 
   1   3  10      273.67      319.52      5.70 o 
   3   3  10      916.02      947.72     12.05 o 
   4   3  10     9650.91     9830.92    100.24 o 
   5   3  10      153.16      143.38      3.96 o 
   6   3  10      238.61      250.66      7.51 o 
   7   3  10      923.32     1013.44     17.07 o 
   8   3  10     2444.36     2528.81     33.21 o 
   9   3  10     1706.36     1746.95     36.64 o 
  10   3  10       39.11       42.39      6.42 o 
  11   3  10      111.34      127.07      9.15 o 
  12   3  10     1942.11     1899.98     41.15 o 
  13   3  10      865.66      870.82     24.69 o 
  14   3  10      124.12      120.61     10.22 o 
 -12   4  10     1730.81     1698.43     37.87 o 
 -11   4  10      648.40      662.61     19.82 o 
 -10   4  10      235.68      243.57     11.84 o 
  -9   4  10     2075.47     2035.98     53.78 o 
  -8   4  10       28.60       30.81      5.44 o 
  -7   4  10       57.02       61.38      4.90 o 
  -6   4  10     2496.54     2539.99     33.15 o 
  -5   4  10      285.80      290.99      9.76 o 
  -4   4  10     6444.34     6440.78    156.07 o 
  -3   4  10     8050.81     8563.11     98.69 o 
  -2   4  10     1922.79     1869.84     21.73 o 
  -1   4  10      402.80      402.15      6.79 o 
   0   4  10       98.87      103.92      3.44 o 
   1   4  10     3511.50     3446.04     36.96 o 
   2   4  10     6057.68     5814.52     60.51 o 
   3   4  10     1028.61      925.59     11.89 o 
   4   4  10     3014.26     2956.84     32.30 o 
   5   4  10     1443.97     1472.95     19.28 o 
   6   4  10      283.49      328.12     10.33 o 
   7   4  10     6115.44     6308.33     75.49 o 
   8   4  10     3297.20     3435.85     43.74 o 
   9   4  10       17.46       18.64      4.63 o 
  10   4  10     1447.55     1428.43     32.34 o 
  11   4  10      337.61      335.19     13.48 o 
  12   4  10       29.66       37.37      9.37 o 
  13   4  10      380.45      399.29     15.71 o 
  14   4  10     1021.60      955.60     27.01 o 
 -11   5  10       71.49       89.66     14.36 o 
 -10   5  10     2348.04     2328.23     60.24 o 
  -9   5  10      711.33      691.03     19.96 o 
  -8   5  10        2.63        9.09      4.73 o 
  -7   5  10      551.89      526.66     23.54 o 
  -6   5  10       66.53       64.10      6.38 o 
  -5   5  10      222.56      238.17     11.09 o 
  -4   5  10     1209.26     1292.47     18.93 o 
  -3   5  10      371.14      346.99      7.62 o 
  -2   5  10     4635.01     4844.78     51.36 o 
  -1   5  10     6630.26     6664.97     69.20 o 
   0   5  10     1578.69     1519.69     18.05 o 
   1   5  10     1158.47     1163.78     14.51 o 
   2   5  10     3569.08     3555.83     38.11 o 
   3   5  10     1244.92     1242.72     18.54 o 
   4   5  10     2432.09     2398.03     30.83 o 
   5   5  10      153.90      119.42      4.87 o 
   6   5  10        1.90        4.90      2.83 o 
   7   5  10      129.97       96.25      4.65 o 
   8   5  10      168.72      178.51      6.58 o 
   9   5  10     3883.54     4232.85     61.73 o 
  10   5  10      455.83      454.48     12.21 o 
  11   5  10      186.65      204.79     12.65 o 
  12   5  10       16.58       20.46      4.76 o 
  13   5  10       39.36       35.45      6.52 o 
  14   5  10     2351.86     2323.80     50.14 o 
 -11   6  10      116.85      105.21      8.55 o 
 -10   6  10        3.19        6.68      5.05 o 
  -9   6  10       50.57       39.12      6.51 o 
  -8   6  10      298.42      300.41     12.40 o 
  -7   6  10     3848.23     3879.69     70.23 o 
  -6   6  10      889.32      899.39     17.77 o 
  -5   6  10     1350.70     1351.60     23.58 o 
  -4   6  10      858.51      876.49     16.96 o 
  -3   6  10      423.81      405.48      8.64 o 
  -2   6  10     2747.08     2753.42     54.75 o 
  -1   6  10     1525.80     1623.86     22.06 o 
   0   6  10      883.55      926.83     12.52 o 
   1   6  10     1084.67     1077.59     15.99 o 
   2   6  10     6751.87     6820.04     89.68 o 
   3   6  10      245.07      223.45      6.46 o 
   4   6  10      146.33      126.88      5.02 o 
   5   6  10     1477.03     1417.45     23.25 o 
   6   6  10     2300.32     2271.97     34.74 o 
   7   6  10     6638.84     6813.21     93.85 o 
   8   6  10     3208.74     3307.00     42.51 o 
   9   6  10      188.43      190.99      7.99 o 
  10   6  10        6.89        8.90      3.94 o 
  11   6  10      147.22      139.26      8.70 o 
  12   6  10     1802.30     1766.22     34.67 o 
  13   6  10       74.08       64.05      7.95 o 
  14   6  10      146.58      146.72     11.18 o 
 -10   7  10       82.01       90.77      8.40 o 
  -9   7  10      147.99      146.76     20.05 o 
  -8   7  10      315.15      333.69     21.15 o 
  -7   7  10      512.72      529.65     16.74 o 
  -6   7  10      443.19      433.00     11.75 o 
  -5   7  10      487.53      500.53     12.23 o 
  -4   7  10       21.12       30.22      4.00 o 
  -3   7  10      137.39      135.81      5.52 o 
  -2   7  10       11.52       22.01      4.55 o 
  -1   7  10     1353.07     1309.60     24.68 o 
   0   7  10     2329.68     2434.50     27.77 o 
   1   7  10    11826.79    12099.07    139.44 o 
   2   7  10      573.68      638.78     11.27 o 
   3   7  10     3243.39     3277.74     41.19 o 
   4   7  10       24.85       25.23      3.00 o 
   5   7  10       15.35       17.36      3.00 o 
   6   7  10     2243.81     2279.41     30.58 o 
   7   7  10     1578.15     1506.85     22.27 o 
   8   7  10      799.24      769.84     13.92 o 
   9   7  10      621.99      627.31     20.77 o 
  10   7  10      601.30      558.23     14.18 o 
  11   7  10     1252.86     1198.41     23.66 o 
  12   7  10      548.77      560.30     15.12 o 
  13   7  10        0.81        3.89      4.49 o 
  14   7  10      606.71      577.41     20.14 o 
 -10   8  10      642.92      673.48     20.67 o 
  -9   8  10      285.29      310.88     13.68 o 
  -8   8  10      280.90      279.13     22.78 o 
  -7   8  10       44.46       42.72      6.41 o 
  -6   8  10     1028.26     1038.85     20.19 o 
  -5   8  10     3304.32     3311.75     49.50 o 
  -4   8  10      115.01      105.84      5.85 o 
  -3   8  10      434.06      452.24      9.70 o 
  -2   8  10       96.11      104.83      4.78 o 
  -1   8  10      390.03      391.79     10.04 o 
   0   8  10     3197.95     3196.57     47.45 o 
   1   8  10       15.57       29.50      6.68 o 
   2   8  10       32.90       23.76      2.89 o 
   3   8  10     1823.47     1897.49     26.05 o 
   4   8  10     7455.08     7629.03     90.39 o 
   5   8  10        8.40        5.95      3.23 o 
   6   8  10      180.38      164.28      6.08 o 
   7   8  10      133.54      135.59      5.82 o 
   8   8  10     1068.08      978.04     16.69 o 
   9   8  10      657.86      628.65     15.23 o 
  10   8  10      105.64       83.51      6.14 o 
  11   8  10     1392.55     1365.83     26.37 o 
  12   8  10     1069.82     1013.32     22.22 o 
  13   8  10     1554.83     1519.70     42.86 o 
  14   8  10     1287.06     1288.97     41.46 o 
  -9   9  10       12.01       15.11      5.65 o 
  -8   9  10      215.98      232.74     11.99 o 
  -7   9  10     2397.54     2481.22     99.39 o 
  -6   9  10       63.62       75.83      5.79 o 
  -5   9  10       20.95       27.68      4.38 o 
  -4   9  10        2.46       -0.54      3.11 o 
  -3   9  10     1122.78     1125.58     17.92 o 
  -2   9  10     2669.82     2596.56     34.36 o 
  -1   9  10     2977.66     2794.59     46.79 o 
   0   9  10      678.99      674.21     14.71 o 
   1   9  10      614.24      561.39     14.21 o 
   2   9  10        5.54       13.77      3.89 o 
   3   9  10      708.17      702.90     17.09 o 
   4   9  10        4.05        8.98      3.00 o 
   5   9  10     3442.22     3391.00     50.70 o 
   6   9  10     5813.87     5720.54     69.98 o 
   7   9  10      445.54      412.75     10.84 o 
   8   9  10       63.80       57.63      4.39 o 
   9   9  10       42.49       51.83      5.23 o 
  10   9  10      514.62      493.44     13.93 o 
  11   9  10     1083.47     1109.16     23.08 o 
  12   9  10     2467.34     2468.62     42.05 o 
  13   9  10        1.53        7.73      4.96 o 
  -8  10  10     1479.96     1504.19     34.53 o 
  -7  10  10     1041.02     1105.95     27.69 o 
  -6  10  10        3.98        4.60      3.68 o 
  -5  10  10      433.53      437.63     12.43 o 
  -4  10  10       12.32       11.56      3.67 o 
  -3  10  10       73.57       72.28      4.83 o 
  -2  10  10       58.61       51.29      5.00 o 
  -1  10  10      161.52      163.78      7.71 o 
   0  10  10     3113.55     3210.92     48.99 o 
   1  10  10      587.95      590.31     15.05 o 
   2  10  10      118.97      105.14      6.21 o 
   3  10  10        3.42        2.75      3.25 o 
   4  10  10      114.51      104.74      6.24 o 
   5  10  10     4430.23     4432.31     65.00 o 
   6  10  10     4082.55     4113.32     68.99 o 
   7  10  10      310.46      312.64      8.86 o 
   8  10  10     1051.66     1003.72     17.69 o 
   9  10  10       95.40       89.34      6.33 o 
  10  10  10       88.27       93.32      6.63 o 
  11  10  10      469.02      482.75     14.14 o 
  12  10  10        1.32        3.33      5.82 o 
  13  10  10     1672.67     1742.72     46.03 o 
  -7  11  10      114.33      121.78      9.09 o 
  -6  11  10      474.53      491.06     15.57 o 
  -5  11  10      460.24      463.22     12.91 o 
  -4  11  10       25.20       19.64      6.49 o 
  -3  11  10      817.34      790.77     17.64 o 
  -2  11  10     2008.18     1976.61     40.21 o 
  -1  11  10      687.97      721.56     16.79 o 
   0  11  10      937.62      943.72     19.85 o 
   1  11  10       93.25       94.71      6.13 o 
   2  11  10      916.48      958.14     19.92 o 
   3  11  10      236.84      225.51      8.95 o 
   4  11  10      250.17      244.75      9.36 o 
   5  11  10      276.90      263.18      9.82 o 
   6  11  10      448.80      428.28     12.32 o 
   7  11  10     1588.28     1492.27     27.23 o 
   8  11  10     2660.79     2641.87     36.81 o 
   9  11  10        0.94        5.61      4.00 o 
  10  11  10       11.76       10.64      4.49 o 
  11  11  10       18.85       10.65      4.97 o 
  12  11  10      307.49      299.46     12.18 o 
  -6  12  10      176.83      170.49     13.95 o 
  -5  12  10       26.52       30.63      6.71 o 
  -4  12  10      204.16      212.10     11.46 o 
  -3  12  10     2741.82     2760.36     44.73 o 
  -2  12  10     1294.96     1277.94     24.88 o 
  -1  12  10       43.35       43.90      5.20 o 
   0  12  10       95.91       97.15      6.50 o 
   1  12  10      163.48      168.02      8.42 o 
   2  12  10      891.77      862.90     19.06 o 
   3  12  10      607.62      601.16     15.67 o 
   4  12  10      429.77      411.93     12.32 o 
   5  12  10      403.00      416.72     14.46 o 
   6  12  10      503.60      479.66     18.92 o 
   7  12  10       28.38       30.47      4.69 o 
   8  12  10      317.71      295.28     20.94 o 
   9  12  10       20.96        7.02      5.32 o 
  10  12  10     2434.43     2392.56     41.25 o 
  11  12  10     1261.33     1272.04     26.89 o 
  12  12  10       42.85       41.31      6.59 o 
  -5  13  10      152.21      132.50     12.20 o 
  -4  13  10      232.33      202.71     20.26 o 
  -3  13  10      377.24      352.10     11.97 o 
  -2  13  10        8.53        6.20      4.26 o 
  -1  13  10     1206.62     1272.43     26.43 o 
   0  13  10      606.45      632.07     19.25 o 
   1  13  10      217.23      219.68      9.79 o 
   2  13  10       44.24       34.87      5.33 o 
   3  13  10      532.65      529.52     14.69 o 
   4  13  10     1919.04     1901.61     33.89 o 
   5  13  10     2119.26     2012.57     35.19 o 
   6  13  10      174.54      174.31      9.10 o 
   7  13  10      188.74      169.38      8.65 o 
   8  13  10      310.22      291.13     14.30 o 
   9  13  10      652.77      635.46     21.33 o 
  10  13  10     1470.14     1431.91     35.86 o 
  11  13  10       62.02       65.76      9.09 o 
  -3  14  10      587.13      596.45     16.20 o 
  -2  14  10     1457.71     1439.22     28.04 o 
  -1  14  10     1071.54     1066.86     22.99 o 
   0  14  10      126.16      116.00      7.51 o 
   1  14  10      357.84      346.36     12.45 o 
   2  14  10      475.35      482.95     14.43 o 
   3  14  10     1524.04     1494.82     29.09 o 
   4  14  10      269.83      266.26     11.09 o 
   5  14  10      155.61      141.36      8.24 o 
   6  14  10      408.74      446.56     14.01 o 
   7  14  10      174.62      170.57      9.02 o 
   8  14  10       89.67       88.44      8.90 o 
   9  14  10        6.64        4.83      5.25 o 
  -1  15  10      766.26      784.62     19.41 o 
   0  15  10       10.50       14.68      5.02 o 
   1  15  10      213.55      212.06     10.43 o 
   2  15  10      292.19      280.74     12.64 o 
   3  15  10       72.71       61.24      6.65 o 
   4  15  10     1155.19     1088.56     24.11 o 
   5  15  10     2070.89     2042.71     36.99 o 
   6  15  10       26.68       36.55      5.59 o 
   7  15  10      111.37      103.82      7.68 o 
  -4 -12  11     1269.55     1326.10     31.21 o 
  -3 -12  11        6.40        4.24      9.26 o 
  -2 -12  11      736.92      777.49     22.29 o 
  -1 -12  11     1730.60     1739.05     38.05 o 
   0 -12  11       13.71       12.03      7.40 o 
   1 -12  11      307.16      312.38     13.98 o 
   2 -12  11      665.15      673.60     17.04 o 
  -6 -11  11      109.50      114.10     11.04 o 
  -5 -11  11       96.04       97.72     11.17 o 
  -4 -11  11       36.82       37.00      6.28 o 
  -3 -11  11      714.47      696.86     20.38 o 
  -2 -11  11     3034.98     3091.58     58.97 o 
  -1 -11  11      946.17     1020.73     26.15 o 
   0 -11  11        1.33        1.45      4.99 o 
   1 -11  11       64.08       63.71      6.99 o 
   2 -11  11        7.15        4.97      3.94 o 
   3 -11  11        1.33       -0.48      3.77 o 
   4 -11  11      477.28      510.01     14.59 o 
   5 -11  11       44.30       35.47      5.79 o 
  -8 -10  11      939.51     1004.67     25.28 o 
  -7 -10  11      116.85      135.78      9.05 o 
  -6 -10  11      574.57      593.51     17.81 o 
  -5 -10  11        2.94       13.19      4.99 o 
  -4 -10  11       48.59       51.15     10.03 o 
  -3 -10  11       58.54       65.63      8.66 o 
  -2 -10  11       49.91       38.20      6.47 o 
  -1 -10  11       21.82       13.06      6.29 o 
   0 -10  11      882.58      876.03     33.83 o 
   1 -10  11     2261.28     2247.59     37.06 o 
   2 -10  11       10.55       16.06      4.20 o 
   3 -10  11        3.89        9.22      4.11 o 
   4 -10  11      336.70      326.47     12.10 o 
   5 -10  11      228.81      223.54      9.58 o 
   6 -10  11      322.11      327.40     11.65 o 
  -9  -9  11      286.42      265.92     12.31 o 
  -8  -9  11      124.76      136.65      9.02 o 
  -7  -9  11      352.90      354.72     22.42 o 
  -6  -9  11       70.74       79.94      7.29 o 
  -5  -9  11      138.86      169.09     14.41 o 
  -4  -9  11      967.38     1008.91     19.97 o 
  -3  -9  11      499.77      516.60     13.15 o 
  -2  -9  11       93.64       92.03      7.25 o 
  -1  -9  11        5.63       13.30      5.18 o 
   0  -9  11      479.54      495.33     13.03 o 
   1  -9  11     1493.60     1462.73     26.21 o 
   2  -9  11        2.70        3.01      3.66 o 
   3  -9  11     2323.51     2330.37     38.13 o 
   4  -9  11      429.98      422.51     12.33 o 
   5  -9  11       42.75       60.80      5.95 o 
   6  -9  11      109.23      114.10      7.32 o 
   7  -9  11       61.66       63.77      6.14 o 
   8  -9  11      474.10      452.25     13.76 o 
 -10  -8  11       53.13       41.12      6.76 o 
  -9  -8  11       20.42       19.81      4.66 o 
  -8  -8  11      622.97      659.67     16.02 o 
  -7  -8  11     1426.96     1434.32     31.34 o 
  -6  -8  11      610.18      639.80     20.66 o 
  -5  -8  11       85.25       85.74     23.35 o 
  -4  -8  11       99.01      105.37      6.19 o 
  -3  -8  11      409.69      434.23     15.12 o 
  -2  -8  11     1544.78     1586.68     27.15 o 
  -1  -8  11      291.91      285.82     10.10 o 
   0  -8  11       56.41       67.00      4.33 o 
   1  -8  11       64.53       64.55      5.34 o 
   2  -8  11     1706.28     1690.01     28.91 o 
   3  -8  11      853.54      883.49     18.50 o 
   4  -8  11       25.62       39.68      5.00 o 
   5  -8  11      321.73      301.41     15.69 o 
   6  -8  11      210.88      217.17      8.87 o 
   7  -8  11        8.67        8.76      3.79 o 
   8  -8  11       84.46       86.02      6.45 o 
   9  -8  11        9.61       13.99      4.32 o 
 -11  -7  11      517.93      509.96     17.71 o 
 -10  -7  11      643.72      630.47     15.79 o 
  -9  -7  11      178.37      183.27      8.61 o 
  -8  -7  11      723.66      763.17     17.11 o 
  -7  -7  11     2305.18     2361.77     52.10 o 
  -6  -7  11      645.50      667.26     14.94 o 
  -5  -7  11     3327.40     3415.86     53.25 o 
  -4  -7  11      424.96      480.04     12.01 o 
  -3  -7  11       22.91       34.71      5.36 o 
  -2  -7  11     2542.41     2564.44     39.59 o 
  -1  -7  11       35.27       34.68      5.80 o 
   0  -7  11      423.55      459.76     14.53 o 
   1  -7  11     1555.86     1555.87     36.00 o 
   2  -7  11      213.97      197.86      6.72 o 
   3  -7  11        8.08        5.42      3.62 o 
   4  -7  11      205.84      190.78      8.16 o 
   5  -7  11     4780.76     4721.17     68.27 o 
   6  -7  11     1678.42     1599.41     28.22 o 
   7  -7  11       85.70       82.51      5.99 o 
   8  -7  11      104.58      110.54      6.81 o 
   9  -7  11       81.47       82.74      6.44 o 
  10  -7  11      117.32      100.86      8.50 o 
 -11  -6  11     2439.65     2528.22     50.37 o 
 -10  -6  11      781.07      785.53     17.97 o 
  -9  -6  11      159.50      151.29      7.97 o 
  -8  -6  11      518.27      520.00     13.42 o 
  -7  -6  11      525.68      537.84     13.52 o 
  -6  -6  11     1104.60     1158.65     21.48 o 
  -5  -6  11     1195.68     1178.26     18.32 o 
  -4  -6  11        6.37        1.67      3.47 o 
  -3  -6  11     3788.00     3892.01     56.00 o 
  -2  -6  11     2294.98     2270.28     35.21 o 
  -1  -6  11      460.10      462.65     11.47 o 
   0  -6  11     4006.29     4157.76     60.99 o 
   1  -6  11      647.75      579.64     12.65 o 
   2  -6  11      875.85      893.73     14.99 o 
   3  -6  11      633.29      600.30     11.77 o 
   4  -6  11        7.26       11.74      2.93 o 
   5  -6  11     1186.73     1198.22     22.28 o 
   6  -6  11     1043.17     1026.80     20.16 o 
   7  -6  11     1672.84     1626.45     28.60 o 
   8  -6  11      966.74      964.60     19.92 o 
   9  -6  11      130.86      150.02      7.87 o 
  10  -6  11      105.28      105.65      8.30 o 
  11  -6  11       51.11       59.54      7.20 o 
 -12  -5  11       96.77       93.12      7.07 o 
 -11  -5  11      344.91      346.63     14.23 o 
 -10  -5  11        0.93        3.24      5.26 o 
  -9  -5  11     2991.92     3013.84     46.54 o 
  -8  -5  11     1020.87     1039.68     20.69 o 
  -7  -5  11      581.91      597.03     25.99 o 
  -6  -5  11      163.66      165.66      7.53 o 
  -5  -5  11      775.14      709.68     12.84 o 
  -4  -5  11     1509.11     1485.65     25.00 o 
  -3  -5  11     3490.58     3511.60     50.87 o 
  -2  -5  11     2207.92     2243.66     83.15 o 
  -1  -5  11      706.01      660.77     35.99 o 
   0  -5  11      671.12      680.24     14.84 o 
   1  -5  11      705.02      723.36     12.55 o 
   2  -5  11     2513.44     2447.50     36.33 o 
   3  -5  11     1479.50     1472.55     21.46 o 
   4  -5  11      283.76      270.01      7.52 o 
   5  -5  11        3.77        8.70      4.04 o 
   6  -5  11      601.63      604.28     11.98 o 
   7  -5  11     1167.07     1149.16     21.85 o 
   8  -5  11      356.31      336.65     10.72 o 
   9  -5  11      361.02      363.17     11.29 o 
  10  -5  11      631.68      642.49     26.88 o 
  11  -5  11       82.48       82.54     10.41 o 
 -12  -4  11        2.04       -1.69      3.75 o 
 -11  -4  11      276.57      275.31     12.77 o 
 -10  -4  11       43.43       48.63      5.33 o 
  -9  -4  11     2063.93     2069.38     34.37 o 
  -8  -4  11     3338.09     3353.85     50.66 o 
  -7  -4  11     2540.49     2590.14     40.40 o 
  -6  -4  11     1943.37     2016.53     32.26 o 
  -5  -4  11      814.20      767.49     13.26 o 
  -4  -4  11      323.01      337.11      8.22 o 
  -3  -4  11     1492.21     1522.50     26.27 o 
  -2  -4  11     1278.39     1197.82     32.98 o 
  -1  -4  11     4029.48     3978.92     70.16 o 
   0  -4  11     6522.97     6388.44    219.61 o 
   1  -4  11      289.79      260.94      7.79 o 
   2  -4  11        4.60        6.92      2.55 o 
   3  -4  11     1033.98     1021.38     15.96 o 
   4  -4  11      441.62      431.35      9.34 o 
   5  -4  11     5326.38     5128.99     75.54 o 
   6  -4  11      138.83      144.90      5.96 o 
   7  -4  11       10.38       14.27      3.43 o 
   8  -4  11      724.67      714.14     13.67 o 
   9  -4  11     1460.16     1474.21     26.44 o 
  10  -4  11     1263.56     1271.13     29.60 o 
  11  -4  11      838.77      864.89     23.33 o 
  12  -4  11       41.38       41.90      6.26 o 
 -12  -3  11     1562.20     1535.58     28.77 o 
 -11  -3  11      519.69      513.67     16.84 o 
 -10  -3  11       28.76       23.14      4.55 o 
  -9  -3  11      620.11      614.96     14.79 o 
  -8  -3  11      110.07       97.26      6.07 o 
  -7  -3  11     1168.74     1130.02     30.06 o 
  -6  -3  11     1290.14     1235.07     22.05 o 
  -5  -3  11      284.35      272.00      7.40 o 
  -4  -3  11     3903.90     3905.72     47.93 o 
  -3  -3  11       18.23       30.85      5.94 o 
  -2  -3  11     1374.46     1420.86     19.90 o 
  -1  -3  11     3022.96     3053.71     42.77 o 
   0  -3  11     2684.42     2636.03     33.27 o 
   1  -3  11     4149.72     4092.28     49.43 o 
   2  -3  11     8541.25     8510.47     98.54 o 
   3  -3  11      405.00      399.93      8.48 o 
   4  -3  11     4150.15     3955.14     97.34 o 
   5  -3  11     2454.28     2343.02     30.91 o 
   6  -3  11        0.43        2.73      2.53 o 
   7  -3  11     1253.51     1241.83     19.33 o 
   8  -3  11     1812.73     1809.60     26.03 o 
   9  -3  11        1.09       -2.51      2.51 o 
  10  -3  11      104.92       99.69      6.25 o 
  11  -3  11      129.03      150.70     14.51 o 
  12  -3  11     1776.59     1815.36     66.24 o 
 -12  -2  11      331.26      322.61     11.41 o 
 -11  -2  11      164.11      142.23      9.75 o 
 -10  -2  11       45.96       44.47      4.93 o 
  -9  -2  11      450.76      429.05     11.95 o 
  -8  -2  11       89.87       88.24      5.88 o 
  -7  -2  11        3.69        4.92      3.41 o 
  -6  -2  11      538.79      517.41     12.50 o 
  -5  -2  11     6943.20     7134.12     85.60 o 
  -4  -2  11     7669.31     7791.08     90.60 o 
  -3  -2  11     3309.76     3235.46     40.17 o 
  -2  -2  11      124.18      102.57      4.57 o 
  -1  -2  11      527.08      511.62      9.30 o 
   0  -2  11     1134.31     1121.07     14.08 o 
   1  -2  11      523.40      452.35      8.48 o 
   2  -2  11      804.92      781.37     12.53 o 
   3  -2  11        2.06        5.53      2.25 o 
   4  -2  11     1978.82     1945.03     25.95 o 
   5  -2  11     3419.72     3446.20     56.68 o 
   6  -2  11     1181.41     1148.02     32.06 o 
   7  -2  11      817.32      787.68     13.79 o 
   8  -2  11       22.71       27.73      3.34 o 
   9  -2  11      257.92      271.47      8.81 o 
  10  -2  11     1896.71     1935.25     32.19 o 
  11  -2  11      449.87      469.84     12.92 o 
  12  -2  11      415.54      452.95     13.00 o 
  13  -2  11        5.61       -5.43      5.43 o 
 -12  -1  11      227.10      208.96      9.46 o 
 -11  -1  11      178.69      159.56     10.02 o 
 -10  -1  11      782.17      812.38     20.54 o 
  -9  -1  11     1025.17     1014.82     20.33 o 
  -8  -1  11     1709.04     1626.63     27.90 o 
  -7  -1  11      610.83      587.87     13.66 o 
  -6  -1  11      383.12      385.26     10.38 o 
  -5  -1  11      390.03      396.92      8.70 o 
  -4  -1  11     2206.36     2115.39     84.82 o 
  -3  -1  11      216.19      212.67      6.49 o 
  -2  -1  11     9988.66    10091.62    117.57 o 
  -1  -1  11     6670.09     6595.46     81.49 o 
   0  -1  11      961.21      983.25     13.16 o 
   1  -1  11      790.59      823.02     12.17 o 
   2  -1  11     4447.14     4602.13     54.66 o 
   3  -1  11     2960.18     2965.78     36.73 o 
   4  -1  11     9392.96     9485.28    109.16 o 
   5  -1  11     1811.76     1852.81     25.05 o 
   6  -1  11      649.77      562.53     20.15 o 
   7  -1  11     2782.31     2679.02     63.84 o 
   8  -1  11      141.01      159.55      6.10 o 
   9  -1  11     2774.72     2799.36     36.86 o 
  10  -1  11     1629.71     1668.14     32.85 o 
  11  -1  11       79.63       77.55      5.66 o 
  12  -1  11      824.19      817.85     38.08 o 
  13  -1  11      294.92      322.62     23.41 o 
 -12   0  11      239.04      247.82      9.91 o 
 -11   0  11      690.15      702.45     16.71 o 
 -10   0  11      465.23      445.83     12.65 o 
  -9   0  11      238.49      222.21      8.69 o 
  -8   0  11     1065.73     1063.49     20.49 o 
  -7   0  11      872.15      848.65     19.18 o 
  -6   0  11       66.28       66.16      5.00 o 
  -5   0  11      475.74      455.35      9.33 o 
  -4   0  11      127.59      135.40      8.69 o 
  -3   0  11       64.46       51.37      4.28 o 
  -2   0  11     9880.86     9915.77    113.44 o 
  -1   0  11        5.29        8.84      2.51 o 
   0   0  11    10463.73    10534.36    107.08 o 
   1   0  11     2159.57     2131.82     24.04 o 
   2   0  11     1721.27     1607.14     18.79 o 
   3   0  11      276.64      251.13      6.02 o 
   4   0  11     4349.97     4421.21     59.69 o 
   5   0  11      318.33      303.97      8.78 o 
   6   0  11     8637.16     8651.50    218.02 o 
   7   0  11      989.55     1020.04     22.26 o 
   8   0  11      228.78      246.82      7.28 o 
   9   0  11      621.92      583.37     15.92 o 
  10   0  11       12.54       13.57      3.49 o 
  11   0  11      244.05      255.99     11.69 o 
  12   0  11     1040.01     1062.76     27.63 o 
  13   0  11      199.34      189.95     20.48 o 
  14   0  11      228.91      280.35     13.81 o 
 -12   1  11     1287.23     1282.28     25.01 o 
 -11   1  11      374.63      373.10     13.92 o 
 -10   1  11      147.59      156.51      8.10 o 
  -9   1  11     1127.18     1149.29     28.66 o 
  -8   1  11       55.42       51.81      4.64 o 
  -7   1  11        9.31       14.01      3.79 o 
  -6   1  11       81.64       83.15      5.16 o 
  -5   1  11     1328.20     1290.77     37.54 o 
  -4   1  11     2495.01     2543.13     32.69 o 
  -3   1  11      801.40      731.70     13.79 o 
  -2   1  11        0.19        0.32      3.40 o 
  -1   1  11      838.58      815.25     12.65 o 
   0   1  11     3629.92     3390.05     40.98 o 
   1   1  11     8910.09     9012.69     92.22 o 
   2   1  11      109.02      115.85      3.62 o 
   3   1  11      402.01      429.99      7.07 o 
   4   1  11       34.60       40.16      6.35 o 
   5   1  11      113.04       89.32      4.29 o 
   6   1  11       17.57       27.40      2.99 o 
   7   1  11      178.14      211.95      9.43 o 
   8   1  11     3478.94     3542.23     44.51 o 
   9   1  11     3000.40     3152.71     40.47 o 
  10   1  11     1960.26     1985.58     41.33 o 
  11   1  11      461.93      454.51     16.00 o 
  12   1  11        1.17        3.02      5.31 o 
  13   1  11       38.73       39.15      6.67 o 
  14   1  11      721.10      738.20     37.74 o 
 -12   2  11      122.29      122.29     12.01 o 
 -11   2  11      112.47      114.28      8.75 o 
 -10   2  11     2359.08     2263.08     47.91 o 
  -9   2  11      104.23      110.81      6.69 o 
  -8   2  11     1056.16     1028.72     19.85 o 
  -7   2  11     1625.81     1655.76     27.94 o 
  -6   2  11     1309.16     1186.77     26.28 o 
  -5   2  11     8938.30     9093.08    120.76 o 
  -4   2  11     4428.39     4642.03     55.79 o 
  -3   2  11      908.04      818.54     13.20 o 
  -2   2  11     1612.39     1549.66     21.17 o 
  -1   2  11      860.21      764.10     12.15 o 
   0   2  11      772.05      713.69     10.21 o 
   1   2  11      249.28      299.07      6.29 o 
   2   2  11     6113.20     6558.79     67.83 o 
   3   2  11    12249.85    12340.81    125.24 o 
   4   2  11     1899.31     1895.95     21.89 o 
   5   2  11     1572.34     1505.36     23.25 o 
   6   2  11      501.55      558.01      8.89 o 
   7   2  11      132.94      130.30      5.31 o 
   8   2  11     2570.36     2606.66     34.04 o 
   9   2  11     1945.36     2083.27     42.46 o 
  10   2  11       31.28       36.24      6.56 o 
  11   2  11     2623.56     2713.67     59.61 o 
  12   2  11      128.19      125.62      9.28 o 
  13   2  11       13.46       16.65      5.70 o 
  14   2  11      252.93      280.22     13.83 o 
 -12   3  11      217.32      179.43     14.53 o 
 -11   3  11      282.37      266.43     12.12 o 
 -10   3  11      147.72      130.36      8.99 o 
  -9   3  11       78.48       74.15      5.37 o 
  -8   3  11      372.02      383.00     11.11 o 
  -7   3  11     1952.33     2005.04     32.42 o 
  -6   3  11      113.25      118.38      7.05 o 
  -5   3  11       50.54       59.29      3.88 o 
  -4   3  11     2144.83     1967.47     41.04 o 
  -3   3  11      518.24      489.14      9.49 o 
  -2   3  11      956.26      901.01     14.04 o 
  -1   3  11      644.96      658.12     11.04 o 
   0   3  11     2218.25     2275.83     25.43 o 
   1   3  11       28.83       33.83      2.31 o 
   2   3  11     8112.94     8339.02     85.70 o 
   3   3  11     4073.80     4153.43     44.22 o 
   4   3  11      719.62      621.76      9.26 o 
   5   3  11     3567.15     3622.10     39.37 o 
   6   3  11     1978.84     2087.61     24.40 o 
   7   3  11       32.63       39.48      4.01 o 
   8   3  11      205.99      207.12     11.84 o 
   9   3  11       86.73       85.69      7.25 o 
  10   3  11     1581.09     1579.52     46.25 o 
  11   3  11     1045.81     1150.54     57.16 o 
  12   3  11       31.19       34.04      6.59 o 
  13   3  11      562.88      656.42     21.11 o 
  14   3  11      136.33      142.25     10.65 o 
 -11   4  11     1365.31     1353.53     32.08 o 
 -10   4  11     1248.95     1213.11     46.05 o 
  -9   4  11      153.83      147.31      9.89 o 
  -8   4  11      557.89      560.68     17.30 o 
  -7   4  11       99.51      103.15      6.00 o 
  -6   4  11     1385.47     1426.04     21.03 o 
  -5   4  11     5676.20     6079.64     74.68 o 
  -4   4  11        2.20        5.38      2.73 o 
  -3   4  11      901.11      863.34     16.28 o 
  -2   4  11      104.09      113.60      4.74 o 
  -1   4  11     1638.00     1689.60     22.54 o 
   0   4  11     4550.63     4385.53     46.57 o 
   1   4  11     1602.55     1438.33     17.33 o 
   2   4  11     2351.88     2695.71     29.86 o 
   3   4  11      799.96      831.81     11.36 o 
   4   4  11        2.49       14.04      2.11 o 
   5   4  11     2522.10     2491.88     32.83 o 
   6   4  11       71.06       93.04      5.68 o 
   7   4  11       76.66       75.64      6.56 o 
   8   4  11     1935.74     1984.92     27.59 o 
   9   4  11      113.96      106.28      6.15 o 
  10   4  11      650.02      621.49     18.84 o 
  11   4  11      408.65      401.97     17.70 o 
  12   4  11      831.12      876.74     24.59 o 
  13   4  11     2008.72     2028.85     44.35 o 
  14   4  11     1184.65     1131.53     29.92 o 
 -11   5  11     1698.56     1736.27     38.69 o 
 -10   5  11        4.90        0.45      5.08 o 
  -9   5  11     1632.36     1647.44     36.30 o 
  -8   5  11     1207.51     1208.60     28.62 o 
  -7   5  11      157.01      155.32     10.29 o 
  -6   5  11     1630.85     1648.78     35.58 o 
  -5   5  11     1924.25     2001.77     27.34 o 
  -4   5  11      105.79       98.55      4.76 o 
  -3   5  11     4470.36     4711.64     56.72 o 
  -2   5  11     1428.64     1422.01     20.15 o 
  -1   5  11      154.09      155.83      5.30 o 
   0   5  11     2798.45     2773.98     30.78 o 
   1   5  11      142.80      152.18      5.50 o 
   2   5  11     1802.11     1807.29     21.11 o 
   3   5  11       91.09      123.38      4.76 o 
   4   5  11        1.63        5.28      2.85 o 
   5   5  11      135.96      127.74      5.29 o 
   6   5  11      115.23      116.72     10.75 o 
   7   5  11     3376.27     3462.93     44.08 o 
   8   5  11     8541.71     8997.59    106.12 o 
   9   5  11      343.66      327.03     11.04 o 
  10   5  11      689.89      756.26     22.45 o 
  11   5  11      415.20      424.67     15.86 o 
  12   5  11        0.30       -0.84      4.56 o 
  13   5  11      359.73      307.98     14.21 o 
  14   5  11      303.47      331.22     15.61 o 
 -10   6  11       67.63       74.17      7.55 o 
  -9   6  11     2841.68     2772.47     54.49 o 
  -8   6  11     1288.18     1250.89     29.45 o 
  -7   6  11       14.39       13.78      5.14 o 
  -6   6  11        7.23       14.52      3.63 o 
  -5   6  11        1.61        7.05      3.29 o 
  -4   6  11      875.87      877.86     17.22 o 
  -3   6  11     5048.44     5299.22    126.16 o 
  -2   6  11     1212.61     1223.39     18.14 o 
  -1   6  11     1882.69     1898.64     42.83 o 
   0   6  11     3151.86     3225.59     35.67 o 
   1   6  11     3925.52     3972.05     42.92 o 
   2   6  11     3833.77     3984.80     49.00 o 
   3   6  11      759.17      729.43     12.22 o 
   4   6  11     1187.77     1178.07     23.13 o 
   5   6  11      452.26      445.18      9.36 o 
   6   6  11     2846.64     2784.47     46.75 o 
   7   6  11     2994.02     3032.86     40.41 o 
   8   6  11      335.60      359.11      9.22 o 
   9   6  11      388.30      419.89     11.91 o 
  10   6  11     2013.04     2075.37     34.92 o 
  11   6  11      268.77      302.48     10.46 o 
  12   6  11       26.45       26.37      6.04 o 
  13   6  11       14.73       14.31      8.90 o 
  14   6  11      725.77      710.57     22.59 o 
 -10   7  11       29.29       27.31      6.23 o 
  -9   7  11      170.05      184.86     12.73 o 
  -8   7  11       35.21       48.25      6.95 o 
  -7   7  11     2593.17     2653.61     51.89 o 
  -6   7  11     2365.54     2394.19     37.94 o 
  -5   7  11      561.73      563.22     20.47 o 
  -4   7  11       80.76       82.32      5.36 o 
  -3   7  11      370.89      351.14     12.18 o 
  -2   7  11      460.93      470.41     11.68 o 
  -1   7  11     4137.58     4221.42     45.86 o 
   0   7  11     4633.36     4861.01     57.94 o 
   1   7  11      254.36      270.60      8.90 o 
   2   7  11     3169.72     3052.67     77.38 o 
   3   7  11      722.23      617.61     14.31 o 
   4   7  11       19.87       33.08      6.15 o 
   5   7  11     4329.73     3961.17    152.47 o 
   6   7  11     1325.88     1227.42     25.71 o 
   7   7  11     3051.07     2997.93     57.25 o 
   8   7  11      169.09      154.15      6.63 o 
   9   7  11      530.85      506.15     13.43 o 
  10   7  11      805.62      794.22     17.93 o 
  11   7  11       31.99       38.31      5.38 o 
  12   7  11      983.42      964.35     21.10 o 
  13   7  11     1851.83     1799.74     41.19 o 
  14   7  11       28.84       30.55      6.53 o 
  -9   8  11        0.48       -3.60      5.40 o 
  -8   8  11        6.31        0.93      9.75 o 
  -7   8  11     1976.82     1969.89     41.22 o 
  -6   8  11     1032.70     1062.31     20.77 o 
  -5   8  11     2221.96     2268.57     36.41 o 
  -4   8  11     9032.23     9379.08    126.61 o 
  -3   8  11       24.25       31.21      3.91 o 
  -2   8  11     1125.35     1116.64     18.11 o 
  -1   8  11     4537.27     4748.76     57.96 o 
   0   8  11        6.43        9.37      3.22 o 
   1   8  11     3568.99     3601.36     69.17 o 
   2   8  11     2915.77     3020.27     38.79 o 
   3   8  11      385.75      366.44      8.56 o 
   4   8  11      610.71      546.46     11.15 o 
   5   8  11     1868.96     1796.63     25.59 o 
   6   8  11     2899.31     2926.02     38.37 o 
   7   8  11     1544.53     1495.54     22.57 o 
   8   8  11      707.38      688.34     13.25 o 
   9   8  11      312.96      306.37     10.45 o 
  10   8  11        6.41       10.83      3.95 o 
  11   8  11      379.01      367.27     19.66 o 
  12   8  11     1757.32     1851.46     55.13 o 
  13   8  11      513.23      531.86     21.45 o 
  14   8  11      404.74      436.64     19.15 o 
  -8   9  11      150.09      176.73     26.60 o 
  -7   9  11      392.01      397.78     22.70 o 
  -6   9  11        5.64        3.36      3.54 o 
  -5   9  11      878.61      882.47     18.61 o 
  -4   9  11      485.30      485.56     12.94 o 
  -3   9  11        6.28       14.12      4.12 o 
  -2   9  11      118.26      113.70      9.46 o 
  -1   9  11     2935.38     2900.03     56.64 o 
   0   9  11      214.13      251.47      8.81 o 
   1   9  11      329.60      355.80     10.55 o 
   2   9  11      376.68      374.93     10.59 o 
   3   9  11     1472.68     1506.42     22.34 o 
   4   9  11     8557.02     8592.53    104.97 o 
   5   9  11     2706.66     2745.47     36.67 o 
   6   9  11       93.07      106.08      5.28 o 
   7   9  11      989.95      965.42     16.78 o 
   8   9  11       44.09       49.61      4.44 o 
   9   9  11      218.77      208.57     10.14 o 
  10   9  11       11.94        6.57      4.20 o 
  11   9  11      114.95      122.63      7.80 o 
  12   9  11      457.02      468.86     14.62 o 
  13   9  11      226.03      216.79     10.65 o 
  -8  10  11        2.64        6.92      5.42 o 
  -7  10  11      502.85      505.20     17.78 o 
  -6  10  11        1.69        2.50      3.50 o 
  -5  10  11      171.99      164.30      7.78 o 
  -4  10  11      230.91      222.81      8.95 o 
  -3  10  11      824.17      828.52     22.60 o 
  -2  10  11     3086.34     3152.55     48.67 o 
  -1  10  11     3002.16     3137.20     70.88 o 
   0  10  11        9.37       15.61      4.89 o 
   1  10  11      467.91      480.04     17.57 o 
   2  10  11      779.76      737.84     17.46 o 
   3  10  11     1192.47     1213.82     25.48 o 
   4  10  11     2203.46     2207.66     35.96 o 
   5  10  11       95.59       99.13      5.43 o 
   6  10  11     2129.02     2084.02     32.48 o 
   7  10  11     1136.09     1123.01     18.91 o 
   8  10  11        7.60        5.96      3.25 o 
   9  10  11       42.85       35.70      5.15 o 
  10  10  11       27.02       26.31      5.09 o 
  11  10  11     1169.51     1137.16     23.97 o 
  12  10  11     1263.05     1151.16     24.75 o 
  13  10  11      274.53      238.86     11.27 o 
  -7  11  11     1227.09     1238.40     30.52 o 
  -6  11  11       97.99       98.13      6.73 o 
  -5  11  11        9.72        9.75      4.82 o 
  -4  11  11       12.64       12.67      5.27 o 
  -3  11  11      117.58      139.43      9.74 o 
  -2  11  11      132.62      146.83      9.36 o 
  -1  11  11      178.03      164.52      8.34 o 
   0  11  11     1877.62     1916.21     41.50 o 
   1  11  11     1489.67     1495.23     27.24 o 
   2  11  11      156.98      138.32      8.69 o 
   3  11  11        0.09        3.53      5.09 o 
   4  11  11      967.99      863.37     18.55 o 
   5  11  11       92.07       86.33      6.28 o 
   6  11  11     5623.90     5583.93     80.99 o 
   7  11  11        4.42        1.67      3.45 o 
   8  11  11      180.56      190.83      7.43 o 
   9  11  11      347.97      322.40     11.38 o 
  10  11  11      480.25      463.73     17.81 o 
  11  11  11      730.32      722.90     18.55 o 
  12  11  11      668.25      660.08     20.97 o 
  -6  12  11      724.13      752.72     22.05 o 
  -5  12  11      428.72      449.69     16.59 o 
  -4  12  11      416.40      458.90     28.57 o 
  -3  12  11      242.52      276.16     13.18 o 
  -2  12  11       47.02       43.38      8.28 o 
  -1  12  11      132.49      151.31      8.06 o 
   0  12  11      417.14      433.30     12.90 o 
   1  12  11      277.32      259.55     11.48 o 
   2  12  11     1109.08     1070.07     22.14 o 
   3  12  11     3279.11     3314.66     52.08 o 
   4  12  11      269.93      282.30     11.43 o 
   5  12  11     1041.27     1044.00     21.73 o 
   6  12  11     1183.69     1109.46     24.08 o 
   7  12  11       12.51       12.86      4.32 o 
   8  12  11      893.19      837.50     18.95 o 
   9  12  11     1026.06     1016.88     51.05 o 
  10  12  11        1.47        3.53      4.60 o 
  11  12  11        1.51        0.57      4.60 o 
  -4  13  11       22.85       17.41      8.70 o 
  -3  13  11      394.29      405.86     16.14 o 
  -2  13  11      873.23      946.04     21.08 o 
  -1  13  11      166.93      184.63     12.53 o 
   0  13  11       26.83       33.57      5.24 o 
   1  13  11      241.52      239.04     10.35 o 
   2  13  11      252.77      238.79     10.14 o 
   3  13  11     2422.51     2355.88     40.07 o 
   4  13  11      627.46      657.61     16.77 o 
   5  13  11      237.36      254.88     10.49 o 
   6  13  11       26.05       23.74      4.96 o 
   7  13  11       79.88       76.76      6.62 o 
   8  13  11      280.08      263.81     13.68 o 
   9  13  11       79.61       81.24      9.44 o 
  10  13  11      777.95      797.29     26.43 o 
  -2  14  11      456.28      470.71     14.17 o 
  -1  14  11      309.04      309.67     21.46 o 
   0  14  11       14.67       31.05     12.20 o 
   1  14  11       13.45       16.61      5.03 o 
   2  14  11       15.06       11.02      4.67 o 
   3  14  11      151.27      149.70      8.85 o 
   4  14  11      854.57      831.74     19.92 o 
   5  14  11     1301.26     1334.65     34.33 o 
   6  14  11      349.19      354.20     12.68 o 
   7  14  11      154.50      154.50      9.80 o 
   8  14  11        7.79       20.34      6.69 o 
   9  14  11       28.83       36.08      7.38 o 
   0  15  11       72.95       75.97      7.89 o 
   1  15  11      136.37      127.06      8.50 o 
   2  15  11        2.28        1.52      4.59 o 
   3  15  11      656.16      647.08     22.79 o 
   4  15  11      384.38      387.25     13.48 o 
   5  15  11      204.85      178.68      9.80 o 
   6  15  11      132.09      135.50      8.56 o 
   7  15  11      246.84      271.14     11.44 o 
  -3 -12  12     1498.33     1608.15     36.28 o 
  -2 -12  12      654.47      724.08     21.77 o 
  -1 -12  12       64.59       55.73      7.81 o 
   0 -12  12      499.23      555.39     28.45 o 
  -6 -11  12      282.09      274.37     17.32 o 
  -4 -11  12     1217.93     1265.48     33.49 o 
  -3 -11  12     1326.43     1411.36     32.43 o 
  -2 -11  12        0.07        1.00      8.93 o 
  -1 -11  12      686.57      723.69     21.63 o 
   0 -11  12      444.63      434.41     16.27 o 
   1 -11  12       38.55       38.29      6.93 o 
   2 -11  12      929.67      932.63     25.25 o 
   3 -11  12      416.00      456.91     13.61 o 
   4 -11  12      303.69      333.55     12.05 o 
  -8 -10  12        0.76        0.90      6.30 o 
  -7 -10  12     1235.72     1238.26     35.62 o 
  -6 -10  12        2.83        5.90      5.13 o 
  -5 -10  12       39.75       56.30     10.31 o 
  -4 -10  12      310.94      297.00     13.06 o 
  -3 -10  12       24.20       23.87      6.07 o 
  -2 -10  12      455.02      487.68     16.60 o 
  -1 -10  12     4526.89     4669.98     83.87 o 
   0 -10  12      722.66      736.34     21.38 o 
   1 -10  12      353.42      325.14     13.86 o 
   2 -10  12      107.61       93.66      8.40 o 
   3 -10  12      162.13      165.81      8.51 o 
   4 -10  12      122.53      120.75      7.49 o 
   5 -10  12      596.14      632.33     25.11 o 
   6 -10  12        8.92        6.59      4.45 o 
  -9  -9  12      564.53      575.97     18.57 o 
  -8  -9  12      738.48      750.43     21.49 o 
  -7  -9  12      445.30      439.06     26.85 o 
  -6  -9  12     1297.79     1383.66     31.17 o 
  -5  -9  12       42.62       41.93      8.57 o 
  -4  -9  12     1032.28     1114.93     21.68 o 
  -3  -9  12       15.91       16.58      4.26 o 
  -2  -9  12      422.46      402.92     14.49 o 
  -1  -9  12      696.15      721.18     20.39 o 
   0  -9  12      306.35      315.66     13.47 o 
   1  -9  12     1403.02     1453.56     49.25 o 
   2  -9  12     2345.97     2430.85     39.39 o 
   3  -9  12      384.45      339.41     11.46 o 
   4  -9  12       72.81       77.44      6.23 o 
   5  -9  12        2.32        1.84      4.07 o 
   6  -9  12        8.43        7.50      4.21 o 
   7  -9  12     1278.82     1185.94     32.77 o 
  -9  -8  12      776.80      790.54     18.34 o 
  -8  -8  12       13.21       18.06      6.90 o 
  -7  -8  12       36.26       34.13      5.86 o 
  -6  -8  12        1.55        4.20      7.62 o 
  -5  -8  12     1430.75     1481.96     37.69 o 
  -4  -8  12     3048.21     3028.41     57.75 o 
  -3  -8  12      267.81      259.77      9.47 o 
  -2  -8  12     1754.98     1747.01     29.71 o 
  -1  -8  12      775.90      762.60     16.80 o 
   0  -8  12        3.88        2.38      3.61 o 
   1  -8  12     2060.89     1984.25     40.62 o 
   2  -8  12       56.10       62.60     13.13 o 
   3  -8  12     1722.43     1734.65     29.99 o 
   4  -8  12     3282.56     3366.29     51.57 o 
   5  -8  12      354.77      348.31     11.43 o 
   6  -8  12      700.96      657.41     19.03 o 
   7  -8  12      764.24      764.84     18.04 o 
   8  -8  12       11.49       17.42      4.14 o 
 -10  -7  12      577.82      607.88     21.97 o 
  -9  -7  12      327.84      381.44     12.01 o 
  -8  -7  12     1030.65     1051.50     21.43 o 
  -7  -7  12       75.83       81.74      7.29 o 
  -6  -7  12      134.74      143.63      9.48 o 
  -5  -7  12      191.86      178.64      9.61 o 
  -4  -7  12       97.49       90.67      5.70 o 
  -3  -7  12     1001.82     1029.84     19.93 o 
  -2  -7  12     3090.20     3271.85     48.94 o 
  -1  -7  12      590.56      584.62     13.92 o 
   0  -7  12      100.78      107.90      6.73 o 
   1  -7  12       69.54       71.39      4.47 o
[truncated: 200,352 more chars]
